# Supplementary material for: {μ-6,6′-Dimeth­oxy-2,2′-[cyclo­hexane-1,2-diylbis(nitrilo­methyl­idyne)]diphenolato}methanol-μ-nitrato-dinitratocopper(II)europium(III)
Source: Acta Crystallogr Sect E Struct Rep Online. 2010 Oct 9;66(Pt 11):m1379. doi: 10.1107/S1600536810039103 (PMC3008985; doi:10.1107/S1600536810039103)
Supplement: Supplementary file 1 [file e-66-m1379-sup1.cif]

##############################################################################
###                                                                        ###
###        Electronic paper (Acta Crystallographica Section E)             ###
###                                                                        ###
##############################################################################
#                                                                            #
# This CIF contains the data in a paper accepted for publication in Acta     #
# Crystallographica Section E. It conforms to the requirements of Notes      #
# for Authors for Section E, and has been peer reviewed under the auspices   #
# of the IUCr Commission on Journals.                                        #
#                                                                            #
# Full details of the Crystallographic Information File format               #
# are given in the paper "The Crystallographic Information File (CIF):       #
# a New Standard Archive File for Crystallography" by S. R. Hall, F. H.      #
# Allen and I. D. Brown [Acta Cryst. (1991), A47, 655-685].                  #
#                                                                            #
# The current version of the core CIF dictionary is obtainable from          #
# ftp://ftp.iucr.org/pub/cif_core.dic. The current version number is 2.4.    #
#                                                                            #
# Software is freely available for graphical display of the structure(s) in  #
# this CIF.  For information consult the CIF home page http://www.iucr.org/  #
# cif/home.html                                                              #
#                                                                            #
# This file may be used for bona fide research purposes within the           #
# scientific community so long as proper attribution is given to the journal # 
# article from which it was obtained.                                        #
#                                                                            #
##############################################################################
                                             
data_global
_journal_date_recd_electronic     2010-07-15
_journal_date_accepted     2010-09-30
_journal_name_full     'Acta Crystallographica, Section E'
_journal_year     2010
_journal_volume     66
_journal_issue     11
_journal_page_first     m1379
_journal_page_last     m1379
_journal_paper_category     QM
_journal_coeditor_code     RK2221
_publ_contact_author_name     'Li, Guangming'
_publ_contact_author_address
;
Key Laboratory of Functional Inorganic Material Chemistry (HLJU),
Ministry of Education
People's Republic of China
and
School of Chemistry and Materials Science,
Heilongjiang University; No. 74, Xuefu Road,
Nangang District, Harbin 150080, People's Republic of China
;
_publ_contact_author_email     gmli_2000@163.com
_publ_contact_author_fax     '86 451 8660 8042'
_publ_contact_author_phone     '86 451 8660 8042'
_publ_section_title
;\
{\m-6,6'-Dimethoxy-2,2'-[cyclohexane-1,2-diylbis(nitrilomethylidyne)]\
diphenolato}methanol-\m-nitrato-dinitratocopper(II)europium(III)
;
loop_
    _publ_author_name
    _publ_author_address
    'Bao, Yan'
;
School of Chemistry and Materials Science
Heilongjiang University
Harbin 150080
People's Republic of China
;
    'Li, Guang-Ming'
;
School of Chemistry and Materials Science
Heilongjiang University
Harbin 150080
People's Republic of China
;
    'Yang, Fan'
;
School of Chemistry and Materials Science
Heilongjiang University
Harbin 150080
People's Republic of China
;
    'Yan, Peng-Fei'
;
School of Chemistry and Materials Science
Heilongjiang University
Harbin 150080
People's Republic of China
;
    'Chen, Peng'
;
School of Chemistry and Materials Science
Heilongjiang University
Harbin 150080
People's Republic of China
;
data_I
_chemical_name_systematic
;
{\m-6,6'-Dimethoxy-2,2'-[cyclohexane-1,2-diylbis(nitrilomethylidyne)]\
diphenolato}methanol-\m-nitrato-dinitratocopper(II)europium(III)
;
_chemical_name_common     ?
_chemical_formula_moiety     'C23 H28 Cu Eu N5 O14'
_chemical_formula_sum     'C23 H28 Cu Eu N5 O14'
_chemical_formula_iupac     '[Cu Eu (C22 H24 N2 O4) (N O3)3 (C H4 O)]'
_chemical_formula_weight     814.02
_chemical_melting_point     ?
_symmetry_cell_setting     monoclinic
_symmetry_space_group_name_H-M     'C 2/c'
_symmetry_space_group_name_Hall     '-C 2yc'
loop_
    _symmetry_equiv_pos_as_xyz
    'x, y, z'
    '-x, y, -z+1/2'
    'x+1/2, y+1/2, z'
    '-x+1/2, y+1/2, -z+1/2'
    '-x, -y, -z'
    'x, -y, z-1/2'
    '-x+1/2, -y+1/2, -z'
    'x+1/2, -y+1/2, z-1/2'
_cell_length_a     29.305(6)
_cell_length_b     14.233(3)
_cell_length_c     14.141(3)
_cell_angle_alpha     90.00
_cell_angle_beta     103.36(3)
_cell_angle_gamma     90.00
_cell_volume     5739(2)
_cell_formula_units_Z     8
_cell_measurement_reflns_used     5035
_cell_measurement_theta_min     3.20
_cell_measurement_theta_max     27.47
_cell_measurement_temperature     295(2)
_exptl_crystal_description     'block'
_exptl_crystal_colour     'red'
_exptl_crystal_size_max     0.14
_exptl_crystal_size_mid     0.12
_exptl_crystal_size_min     0.11
_exptl_crystal_density_diffrn     1.884
_exptl_crystal_density_meas     ?
_exptl_crystal_density_method     'not measured'
_exptl_crystal_F_000     3240
_exptl_absorpt_coefficient_mu     2.985
_exptl_absorpt_correction_type     multi-scan
_exptl_absorpt_process_details     '(<i>SADABS</i>; Sheldrick, 2003)'
_exptl_absorpt_correction_T_min     0.6765
_exptl_absorpt_correction_T_max     0.7271
_diffrn_ambient_temperature     295(2)
_diffrn_radiation_type     'MoK\a'
_diffrn_radiation_wavelength     0.71073
_diffrn_radiation_source     'fine-focus sealed tube'
_diffrn_radiation_monochromator     'graphite'
_diffrn_measurement_device_type     'Bruker SMART1000 CCD'
_diffrn_measurement_method     '\f and \w'
_diffrn_detector_area_resol_mean     ?
_diffrn_reflns_number     27154
_diffrn_reflns_av_R_equivalents     0.0610
_diffrn_reflns_av_sigmaI/netI     0.0506
_diffrn_reflns_theta_min     3.20
_diffrn_reflns_theta_max     27.47
_diffrn_reflns_theta_full     27.47
_diffrn_measured_fraction_theta_max     0.994
_diffrn_measured_fraction_theta_full     0.994
_diffrn_reflns_limit_h_min     -37
_diffrn_reflns_limit_h_max     37
_diffrn_reflns_limit_k_min     -18
_diffrn_reflns_limit_k_max     18
_diffrn_reflns_limit_l_min     -15
_diffrn_reflns_limit_l_max     18
_diffrn_standards_number     0
_diffrn_standards_interval_count     0
_diffrn_standards_interval_time     0
_diffrn_standards_decay_%     0
_refine_special_details
;
 Refinement of <i>F</i>^2^ against ALL reflections. The weighted
 <i>R</i>-factor w<i>R</i> and goodness of fit <i>S</i> are based on
 <i>F</i>^2^, conventional <i>R</i>-factors <i>R</i> are based on <i>F</i>,
 with <i>F</i> set to zero for negative <i>F</i>^2^. The threshold expression
 of <i>F</i>^2^ > 2\s(<i>F</i>^2^) is used only for calculating
 <i>R</i>-factors(gt) etc. and is not relevant to the choice of reflections
 for refinement. <i>R</i>-factors based on <i>F</i>^2^ are statistically about
 twice as large as those based on <i>F</i>, and <i>R</i>-factors based on ALL
 data will be even larger.
;
_reflns_number_total     6537
_reflns_number_gt     4621
_reflns_threshold_expression     I>2\s(I)
_refine_ls_structure_factor_coef     Fsqd
_refine_ls_matrix_type     full
_refine_ls_R_factor_all     0.0787
_refine_ls_R_factor_gt     0.0485
_refine_ls_wR_factor_gt     0.0821
_refine_ls_wR_factor_ref     0.0913
_refine_ls_goodness_of_fit_ref     1.065
_refine_ls_restrained_S_all     1.065
_refine_ls_number_reflns     6537
_refine_ls_number_parameters     420
_refine_ls_number_restraints     13
_refine_ls_hydrogen_treatment     constr
_refine_ls_weighting_scheme     calc
_refine_ls_weighting_details
        'calc w=1/[\s^2^(Fo^2^)+(0.0119P)^2^+37.7609P] where P=(Fo^2^+2Fc^2^)/3'
_atom_sites_solution_hydrogens     geom
_atom_sites_solution_primary     direct
_atom_sites_solution_secondary     difmap
_refine_ls_shift/su_max     0.001
_refine_ls_shift/su_mean     0.000
_refine_diff_density_max     0.795
_refine_diff_density_min     -1.112
_refine_ls_extinction_method     'none'
_refine_ls_extinction_coef     ?
loop_
    _atom_type_symbol
    _atom_type_description
    _atom_type_scat_dispersion_real
    _atom_type_scat_dispersion_imag
    _atom_type_scat_source
    'C' 'C' 0.0033 0.0016
                         'International Tables Vol C Tables 4.2.6.8 and 6.1.1.4'
    'H' 'H' 0.0000 0.0000
                         'International Tables Vol C Tables 4.2.6.8 and 6.1.1.4'
    'N' 'N' 0.0061 0.0033
                         'International Tables Vol C Tables 4.2.6.8 and 6.1.1.4'
    'O' 'O' 0.0106 0.0060
                         'International Tables Vol C Tables 4.2.6.8 and 6.1.1.4'
    'Cu' 'Cu' 0.3201 1.2651
                         'International Tables Vol C Tables 4.2.6.8 and 6.1.1.4'
    'Eu' 'Eu' -0.1578 3.6682
                         'International Tables Vol C Tables 4.2.6.8 and 6.1.1.4'
_computing_data_collection     '<i>SMART</i> (Bruker, 2001)'
_computing_cell_refinement     '<i>SAINT-Plus</i> (Bruker, 2003)'
_computing_data_reduction     '<i>SAINT-Plus</i> (Bruker, 2003)'
_computing_structure_solution     '<i>SHELXS97</i> (Sheldrick, 2008)'
_computing_structure_refinement     '<i>SHELXL97</i> (Sheldrick, 2008)'
_computing_molecular_graphics     '<i>SHELXTL</i> (Sheldrick, 2008)'
loop_
    _atom_site_type_symbol
    _atom_site_label
    _atom_site_fract_x
    _atom_site_fract_y
    _atom_site_fract_z
    _atom_site_U_iso_or_equiv
    _atom_site_adp_type
    _atom_site_calc_flag
    _atom_site_refinement_flags
    _atom_site_occupancy
    _atom_site_disorder_assembly
    _atom_site_disorder_group
    C C1 0.3809(2) 0.1512(4) 1.0213(4) 0.0473(14) Uani d . 1 . .
    C C2 0.3876(2) 0.1293(4) 1.1185(4) 0.0547(16) Uani d . 1 . .
    H H2 0.4176 0.1285 1.1584 0.066 Uiso calc R 1 . .
    C C3 0.3492(2) 0.1086(4) 1.1562(4) 0.0584(16) Uani d . 1 . .
    H H3 0.3537 0.0939 1.2218 0.070 Uiso calc R 1 . .
    C C4 0.3048(2) 0.1093(4) 1.0985(4) 0.0532(15) Uani d . 1 . .
    H H4 0.2795 0.0954 1.1253 0.064 Uiso calc R 1 . .
    C C5 0.2970(2) 0.1309(4) 0.9987(4) 0.0441(13) Uani d . 1 . .
    C C6 0.33567(19) 0.1511(4) 0.9591(4) 0.0436(13) Uani d . 1 . .
    C C7 0.2496(2) 0.1251(4) 0.9423(4) 0.0537(15) Uani d . 1 . .
    H H7 0.2265 0.1118 0.9759 0.064 Uiso calc R 1 . .
    C C8 0.1873(2) 0.1153(7) 0.7934(5) 0.083(2) Uani d . 1 . .
    H H8 0.1880 0.0502 0.7713 0.099 Uiso calc R 1 . .
    C C9 0.1494(2) 0.1200(6) 0.8445(5) 0.082(2) Uani d . 1 . .
    H H9B 0.1488 0.1819 0.8728 0.099 Uiso calc R 1 . .
    H H9A 0.1549 0.0742 0.8967 0.099 Uiso calc R 1 . .
    C C10 0.1024(3) 0.1002(7) 0.7742(6) 0.107(3) Uani d . 1 . .
    H H10B 0.1015 0.0348 0.7545 0.128 Uiso calc R 1 . .
    H H10A 0.0774 0.1098 0.8079 0.128 Uiso calc R 1 . .
    C C11 0.0934(3) 0.1604(7) 0.6856(6) 0.101(3) Uani d . 1 . .
    H H11B 0.0643 0.1411 0.6419 0.121 Uiso calc R 1 . .
    H H11A 0.0898 0.2252 0.7040 0.121 Uiso calc R 1 . .
    C C12 0.1320(2) 0.1540(6) 0.6347(5) 0.080(2) Uani d . 1 . .
    H H12B 0.1263 0.1980 0.5808 0.096 Uiso calc R 1 . .
    H H12A 0.1327 0.0912 0.6084 0.096 Uiso calc R 1 . .
    C C13 0.1794(2) 0.1757(6) 0.7026(5) 0.0666(19) Uani d . 1 . .
    H H13 0.1787 0.2414 0.7230 0.080 Uiso calc R 1 . .
    C C14 0.21981(19) 0.1500(4) 0.5736(4) 0.0474(14) Uani d . 1 . .
    H H14 0.1905 0.1488 0.5308 0.057 Uiso calc R 1 . .
    C C15 0.26093(18) 0.1363(3) 0.5334(4) 0.0385(12) Uani d . 1 . .
    C C16 0.25278(19) 0.1125(4) 0.4346(4) 0.0460(13) Uani d . 1 . .
    H H16 0.2222 0.1086 0.3976 0.055 Uiso calc R 1 . .
    C C17 0.2893(2) 0.0952(4) 0.3927(4) 0.0509(15) Uani d . 1 . .
    H H17 0.2832 0.0795 0.3271 0.061 Uiso calc R 1 . .
    C C18 0.3357(2) 0.1004(4) 0.4462(4) 0.0490(14) Uani d . 1 . .
    H H18 0.3604 0.0866 0.4175 0.059 Uiso calc R 1 . .
    C C19 0.34390(18) 0.1265(4) 0.5425(4) 0.0403(12) Uani d . 1 . .
    C C20 0.30715(18) 0.1460(4) 0.5875(4) 0.0386(12) Uani d . 1 . .
    C C21 0.4269(2) 0.1079(5) 0.5650(4) 0.0580(16) Uani d . 1 . .
    H H21C 0.4224 0.0446 0.5411 0.087 Uiso calc R 1 . .
    H H21B 0.4552 0.1113 0.6151 0.087 Uiso calc R 1 . .
    H H21A 0.4292 0.1493 0.5128 0.087 Uiso calc R 1 . .
    C C22 0.4637(2) 0.1721(6) 1.0336(5) 0.078(2) Uani d . 1 . .
    H H22C 0.4670 0.2154 1.0868 0.117 Uiso calc R 1 . .
    H H22B 0.4849 0.1891 0.9940 0.117 Uiso calc R 1 . .
    H H22A 0.4707 0.1097 1.0584 0.117 Uiso calc R 1 . .
    Cu Cu1 0.27684(2) 0.16473(5) 0.76583(5) 0.04484(17) Uani d . 1 . .
    Eu Eu1 0.391175(10) 0.21945(2) 0.78342(2) 0.04713(10) Uani d . 1 . .
    N N1 0.23598(16) 0.1366(4) 0.8502(3) 0.0517(12) Uani d . 1 . .
    N N2 0.22134(15) 0.1633(3) 0.6631(3) 0.0479(11) Uani d . 1 . .
    N N3 0.4412(2) 0.0431(4) 0.8185(4) 0.0630(14) Uani d . 1 . .
    N N4 0.4195(2) 0.3467(4) 0.6366(4) 0.0655(15) Uani d . 1 . .
    N N5 0.3249(2) 0.3768(4) 0.8509(4) 0.0585(14) Uani d U 1 . .
    O O1 0.41630(13) 0.1752(3) 0.9760(3) 0.0545(10) Uani d . 1 . .
    O O2 0.33298(13) 0.1674(3) 0.8659(3) 0.0512(10) Uani d . 1 . .
    O O3 0.31885(12) 0.1711(3) 0.6814(2) 0.0460(9) Uani d . 1 . .
    O O4 0.38772(12) 0.1352(3) 0.6041(3) 0.0486(9) Uani d . 1 . .
    O O5 0.39729(16) 0.0448(3) 0.8079(3) 0.0659(12) Uani d . 1 . .
    O O6 0.4629(2) -0.0297(4) 0.8364(4) 0.1043(19) Uani d . 1 . .
    O O7 0.46107(14) 0.1212(3) 0.8105(3) 0.0603(11) Uani d . 1 . .
    O O8 0.44971(15) 0.2885(3) 0.6778(3) 0.0654(11) Uani d . 1 . .
    O O9 0.4283(2) 0.4068(4) 0.5823(4) 0.109(2) Uani d . 1 . .
    O O10 0.37998(17) 0.3414(3) 0.6562(3) 0.0713(13) Uani d . 1 . .
    O O11' 0.3692(5) 0.3500(9) 0.882(2) 0.087(5) Uani d P 0.66(5) . .
    O O11 0.3575(9) 0.3580(12) 0.823(3) 0.052(8) Uani d PU 0.34(5) . .
    O O12 0.31496(19) 0.4366(4) 0.9023(4) 0.0886(17) Uani d . 1 . .
    O O13' 0.3033(13) 0.3411(8) 0.7776(11) 0.102(9) Uani d P 0.66(5) . .
    O O13 0.2839(6) 0.3421(16) 0.806(2) 0.056(6) Uani d PU 0.34(5) . .
    O O14 0.45773(15) 0.3208(3) 0.8693(3) 0.0666(12) Uani d D 1 . .
    H H14O 0.4821 0.3055 0.8486 0.08(2) Uiso d RD 1 . .
    C C23 0.4620(4) 0.4001(7) 0.9424(8) 0.145(4) Uani d . 1 . .
    H H23C 0.4639 0.4590 0.9104 0.218 Uiso calc R 1 . .
    H H23B 0.4898 0.3913 0.9930 0.218 Uiso calc R 1 . .
    H H23A 0.4350 0.4003 0.9700 0.218 Uiso calc R 1 . .
loop_
    _atom_site_aniso_label
    _atom_site_aniso_U_11
    _atom_site_aniso_U_22
    _atom_site_aniso_U_33
    _atom_site_aniso_U_12
    _atom_site_aniso_U_13
    _atom_site_aniso_U_23
    C1 0.048(3) 0.053(3) 0.038(3) 0.008(3) 0.004(3) -0.005(3)
    C2 0.060(4) 0.060(4) 0.036(3) 0.017(3) -0.006(3) -0.004(3)
    C3 0.075(5) 0.065(4) 0.034(3) 0.017(3) 0.011(3) 0.004(3)
    C4 0.063(4) 0.058(4) 0.040(3) 0.005(3) 0.015(3) 0.002(3)
    C5 0.048(3) 0.049(3) 0.034(3) 0.005(3) 0.008(2) 0.001(2)
    C6 0.047(3) 0.048(3) 0.033(3) 0.007(3) 0.003(2) -0.001(2)
    C7 0.051(4) 0.068(4) 0.047(4) 0.008(3) 0.020(3) 0.013(3)
    C8 0.035(4) 0.154(8) 0.055(4) 0.007(4) 0.005(3) 0.027(5)
    C9 0.064(5) 0.111(6) 0.071(5) -0.007(4) 0.013(4) 0.019(4)
    C10 0.055(5) 0.157(9) 0.104(7) -0.025(5) 0.011(5) 0.050(6)
    C11 0.056(5) 0.154(9) 0.090(6) -0.005(5) 0.011(4) 0.014(6)
    C12 0.033(3) 0.139(7) 0.066(5) 0.015(4) 0.004(3) 0.013(4)
    C13 0.035(3) 0.109(6) 0.056(4) 0.005(3) 0.010(3) 0.017(4)
    C14 0.035(3) 0.058(4) 0.044(3) -0.002(3) -0.004(2) 0.003(3)
    C15 0.037(3) 0.040(3) 0.035(3) 0.001(2) 0.003(2) 0.005(2)
    C16 0.041(3) 0.053(3) 0.037(3) -0.004(3) -0.006(2) 0.002(2)
    C17 0.060(4) 0.060(4) 0.031(3) -0.002(3) 0.007(3) 0.000(3)
    C18 0.050(3) 0.059(4) 0.040(3) 0.001(3) 0.014(3) -0.002(3)
    C19 0.039(3) 0.049(3) 0.033(3) -0.003(2) 0.010(2) 0.002(2)
    C20 0.040(3) 0.043(3) 0.031(3) -0.001(2) 0.005(2) 0.006(2)
    C21 0.042(3) 0.079(5) 0.055(4) 0.008(3) 0.016(3) -0.002(3)
    C22 0.045(4) 0.108(6) 0.067(5) 0.008(4) -0.014(3) 0.003(4)
    Cu1 0.0323(3) 0.0680(5) 0.0333(4) 0.0023(3) 0.0059(3) 0.0017(3)
    Eu1 0.03248(14) 0.06129(19) 0.04366(16) -0.00211(15) 0.00070(11)
                                                                    -0.00113(15)
    N1 0.037(3) 0.077(4) 0.041(3) 0.005(2) 0.009(2) 0.014(2)
    N2 0.030(2) 0.069(3) 0.042(3) 0.001(2) 0.003(2) 0.003(2)
    N3 0.066(4) 0.070(4) 0.047(3) 0.017(3) 0.000(3) 0.001(3)
    N4 0.074(4) 0.074(4) 0.045(3) -0.010(3) 0.005(3) 0.004(3)
    N5 0.077(4) 0.053(3) 0.053(4) -0.003(3) 0.028(3) 0.004(3)
    O1 0.037(2) 0.081(3) 0.040(2) 0.007(2) -0.0019(18) 0.0002(19)
    O2 0.039(2) 0.078(3) 0.034(2) 0.003(2) 0.0021(17) 0.0062(19)
    O3 0.034(2) 0.070(3) 0.033(2) -0.0068(18) 0.0078(16) -0.0075(18)
    O4 0.032(2) 0.073(3) 0.040(2) 0.0018(18) 0.0079(17) -0.0034(19)
    O5 0.052(3) 0.072(3) 0.068(3) -0.008(2) 0.004(2) -0.003(2)
    O6 0.098(4) 0.082(4) 0.121(5) 0.035(3) 0.000(4) 0.017(3)
    O7 0.040(2) 0.077(3) 0.060(3) 0.002(2) 0.005(2) 0.004(2)
    O8 0.052(3) 0.078(3) 0.062(3) 0.000(2) 0.003(2) 0.004(2)
    O9 0.117(5) 0.120(5) 0.090(4) -0.014(4) 0.025(4) 0.041(4)
    O10 0.057(3) 0.077(3) 0.078(3) 0.001(2) 0.011(3) 0.011(3)
    O11' 0.059(6) 0.086(7) 0.114(16) 0.011(5) 0.019(8) -0.003(7)
    O11 0.038(11) 0.047(8) 0.082(18) -0.001(6) 0.034(11) -0.008(9)
    O12 0.111(4) 0.077(3) 0.098(4) -0.006(3) 0.065(4) -0.024(3)
    O13' 0.19(2) 0.064(6) 0.036(6) 0.013(8) -0.014(9) 0.001(4)
    O13 0.045(10) 0.091(11) 0.034(11) 0.017(7) 0.011(6) 0.005(8)
    O14 0.049(3) 0.083(3) 0.067(3) -0.015(2) 0.013(2) -0.022(2)
    C23 0.121(9) 0.118(8) 0.174(11) -0.018(7) -0.012(8) -0.056(8)
_geom_special_details
;
 All s.u.'s (except the s.u. in the dihedral angle between two l.s. planes)
 are estimated using the full covariance matrix. The cell s.u.'s are taken
 into account individually in the estimation of s.u.'s in distances, angles
 and torsion angles; correlations between s.u.'s in cell parameters are only
 used when they are defined by crystal symmetry. An approximate (isotropic)
 treatment of cell s.u.'s is used for estimating s.u.'s involving l.s. planes.
;
loop_
    _geom_bond_atom_site_label_1
    _geom_bond_atom_site_label_2
    _geom_bond_site_symmetry_2
    _geom_bond_distance
    _geom_bond_publ_flag
    C1 C2 . 1.378(8) ?
    C1 O1 . 1.383(7) ?
    C1 C6 . 1.411(7) ?
    C2 C3 . 1.383(8) ?
    C2 H2 . 0.9300 ?
    C3 C4 . 1.366(8) ?
    C3 H3 . 0.9300 ?
    C4 C5 . 1.411(7) ?
    C4 H4 . 0.9300 ?
    C5 C6 . 1.404(7) ?
    C5 C7 . 1.436(8) ?
    C6 O2 . 1.323(6) ?
    C7 N1 . 1.282(7) ?
    C7 H7 . 0.9300 ?
    C8 C9 . 1.458(9) ?
    C8 N1 . 1.497(8) ?
    C8 C13 . 1.518(9) ?
    C8 H8 . 0.9800 ?
    C9 C10 . 1.528(10) ?
    C9 H9B . 0.9700 ?
    C9 H9A . 0.9700 ?
    C10 C11 . 1.490(10) ?
    C10 H10B . 0.9700 ?
    C10 H10A . 0.9700 ?
    C11 C12 . 1.478(10) ?
    C11 H11B . 0.9700 ?
    C11 H11A . 0.9700 ?
    C12 C13 . 1.525(8) ?
    C12 H12B . 0.9700 ?
    C12 H12A . 0.9700 ?
    C13 N2 . 1.475(7) ?
    C13 H13 . 0.9800 ?
    C14 N2 . 1.270(7) ?
    C14 C15 . 1.459(7) ?
    C14 H14 . 0.9300 ?
    C15 C20 . 1.400(7) ?
    C15 C16 . 1.403(7) ?
    C16 C17 . 1.360(8) ?
    C16 H16 . 0.9300 ?
    C17 C18 . 1.396(8) ?
    C17 H17 . 0.9300 ?
    C18 C19 . 1.379(7) ?
    C18 H18 . 0.9300 ?
    C19 O4 . 1.381(6) ?
    C19 C20 . 1.399(7) ?
    C20 O3 . 1.340(6) ?
    C21 O4 . 1.437(6) ?
    C21 H21C . 0.9600 ?
    C21 H21B . 0.9600 ?
    C21 H21A . 0.9600 ?
    C22 O1 . 1.439(7) ?
    C22 H22C . 0.9600 ?
    C22 H22B . 0.9600 ?
    C22 H22A . 0.9600 ?
    Cu1 O3 . 1.905(3) ?
    Cu1 O2 . 1.906(4) ?
    Cu1 N2 . 1.914(4) ?
    Cu1 N1 . 1.917(5) ?
    Cu1 Eu1 . 3.3927(10) ?
    Eu1 O11 . 2.330(17) ?
    Eu1 O3 . 2.374(3) ?
    Eu1 O2 . 2.395(4) ?
    Eu1 O7 . 2.436(4) ?
    Eu1 O10 . 2.467(5) ?
    Eu1 O11' . 2.494(18) ?
    Eu1 O14 . 2.503(4) ?
    Eu1 O5 . 2.511(5) ?
    Eu1 O8 . 2.706(4) ?
    Eu1 O1 . 2.725(4) ?
    Eu1 O4 . 2.785(4) ?
    Eu1 N3 . 2.891(6) ?
    N3 O6 . 1.212(7) ?
    N3 O5 . 1.261(6) ?
    N3 O7 . 1.271(7) ?
    N4 O9 . 1.215(7) ?
    N4 O8 . 1.254(7) ?
    N4 O10 . 1.254(7) ?
    N5 O11 . 1.146(16) ?
    N5 O13' . 1.196(12) ?
    N5 O12 . 1.199(7) ?
    N5 O13 . 1.32(2) ?
    N5 O11' . 1.324(16) ?
    O11' O11 . 0.829(18) ?
    O11 O13' . 1.59(2) ?
    O13' O13 . 0.77(2) ?
    O14 C23 . 1.516(10) ?
    O14 H14O . 0.8608 ?
    C23 H23C . 0.9600 ?
    C23 H23B . 0.9600 ?
    C23 H23A . 0.9600 ?
loop_
    _geom_angle_atom_site_label_1
    _geom_angle_atom_site_label_2
    _geom_angle_atom_site_label_3
    _geom_angle_site_symmetry_1
    _geom_angle_site_symmetry_3
    _geom_angle
    _geom_angle_publ_flag
    C2 C1 O1 . . 124.7(5) ?
    C2 C1 C6 . . 121.2(6) ?
    O1 C1 C6 . . 114.1(5) ?
    C1 C2 C3 . . 119.4(6) ?
    C1 C2 H2 . . 120.3 ?
    C3 C2 H2 . . 120.3 ?
    C4 C3 C2 . . 121.0(6) ?
    C4 C3 H3 . . 119.5 ?
    C2 C3 H3 . . 119.5 ?
    C3 C4 C5 . . 120.8(6) ?
    C3 C4 H4 . . 119.6 ?
    C5 C4 H4 . . 119.6 ?
    C6 C5 C4 . . 118.9(5) ?
    C6 C5 C7 . . 123.9(5) ?
    C4 C5 C7 . . 117.1(5) ?
    O2 C6 C5 . . 124.4(5) ?
    O2 C6 C1 . . 116.9(5) ?
    C5 C6 C1 . . 118.7(5) ?
    N1 C7 C5 . . 126.2(5) ?
    N1 C7 H7 . . 116.9 ?
    C5 C7 H7 . . 116.9 ?
    C9 C8 N1 . . 117.7(6) ?
    C9 C8 C13 . . 114.0(6) ?
    N1 C8 C13 . . 106.2(5) ?
    C9 C8 H8 . . 106.0 ?
    N1 C8 H8 . . 106.0 ?
    C13 C8 H8 . . 106.0 ?
    C8 C9 C10 . . 110.2(7) ?
    C8 C9 H9B . . 109.6 ?
    C10 C9 H9B . . 109.6 ?
    C8 C9 H9A . . 109.6 ?
    C10 C9 H9A . . 109.6 ?
    H9B C9 H9A . . 108.1 ?
    C11 C10 C9 . . 113.5(7) ?
    C11 C10 H10B . . 108.9 ?
    C9 C10 H10B . . 108.9 ?
    C11 C10 H10A . . 108.9 ?
    C9 C10 H10A . . 108.9 ?
    H10B C10 H10A . . 107.7 ?
    C12 C11 C10 . . 111.5(7) ?
    C12 C11 H11B . . 109.3 ?
    C10 C11 H11B . . 109.3 ?
    C12 C11 H11A . . 109.3 ?
    C10 C11 H11A . . 109.3 ?
    H11B C11 H11A . . 108.0 ?
    C11 C12 C13 . . 111.6(6) ?
    C11 C12 H12B . . 109.3 ?
    C13 C12 H12B . . 109.3 ?
    C11 C12 H12A . . 109.3 ?
    C13 C12 H12A . . 109.3 ?
    H12B C12 H12A . . 108.0 ?
    N2 C13 C8 . . 105.9(5) ?
    N2 C13 C12 . . 117.0(6) ?
    C8 C13 C12 . . 110.9(6) ?
    N2 C13 H13 . . 107.5 ?
    C8 C13 H13 . . 107.5 ?
    C12 C13 H13 . . 107.5 ?
    N2 C14 C15 . . 124.5(5) ?
    N2 C14 H14 . . 117.8 ?
    C15 C14 H14 . . 117.8 ?
    C20 C15 C16 . . 119.2(5) ?
    C20 C15 C14 . . 123.8(5) ?
    C16 C15 C14 . . 117.0(5) ?
    C17 C16 C15 . . 120.5(5) ?
    C17 C16 H16 . . 119.7 ?
    C15 C16 H16 . . 119.7 ?
    C16 C17 C18 . . 121.3(5) ?
    C16 C17 H17 . . 119.4 ?
    C18 C17 H17 . . 119.4 ?
    C19 C18 C17 . . 118.4(5) ?
    C19 C18 H18 . . 120.8 ?
    C17 C18 H18 . . 120.8 ?
    C18 C19 O4 . . 124.9(5) ?
    C18 C19 C20 . . 121.7(5) ?
    O4 C19 C20 . . 113.4(4) ?
    O3 C20 C19 . . 117.1(5) ?
    O3 C20 C15 . . 124.1(5) ?
    C19 C20 C15 . . 118.8(5) ?
    O4 C21 H21C . . 109.5 ?
    O4 C21 H21B . . 109.5 ?
    H21C C21 H21B . . 109.5 ?
    O4 C21 H21A . . 109.5 ?
    H21C C21 H21A . . 109.5 ?
    H21B C21 H21A . . 109.5 ?
    O1 C22 H22C . . 109.5 ?
    O1 C22 H22B . . 109.5 ?
    H22C C22 H22B . . 109.5 ?
    O1 C22 H22A . . 109.5 ?
    H22C C22 H22A . . 109.5 ?
    H22B C22 H22A . . 109.5 ?
    O3 Cu1 O2 . . 83.82(15) ?
    O3 Cu1 N2 . . 94.78(18) ?
    O2 Cu1 N2 . . 178.52(19) ?
    O3 Cu1 N1 . . 170.7(2) ?
    O2 Cu1 N1 . . 95.66(18) ?
    N2 Cu1 N1 . . 85.8(2) ?
    O3 Cu1 Eu1 . . 42.67(10) ?
    O2 Cu1 Eu1 . . 43.33(11) ?
    N2 Cu1 Eu1 . . 135.19(14) ?
    N1 Cu1 Eu1 . . 138.63(15) ?
    O11 Eu1 O3 . . 91.4(8) ?
    O11 Eu1 O2 . . 75.9(5) ?
    O3 Eu1 O2 . . 64.54(12) ?
    O11 Eu1 O7 . . 146.6(9) ?
    O3 Eu1 O7 . . 121.96(14) ?
    O2 Eu1 O7 . . 114.39(14) ?
    O11 Eu1 O10 . . 65.7(9) ?
    O3 Eu1 O10 . . 79.09(14) ?
    O2 Eu1 O10 . . 125.68(14) ?
    O7 Eu1 O10 . . 118.94(16) ?
    O11 Eu1 O11' . . 19.4(5) ?
    O3 Eu1 O11' . . 104.2(4) ?
    O2 Eu1 O11' . . 69.7(4) ?
    O7 Eu1 O11' . . 131.0(6) ?
    O10 Eu1 O11' . . 82.8(7) ?
    O11 Eu1 O14 . . 73.8(7) ?
    O3 Eu1 O14 . . 161.47(15) ?
    O2 Eu1 O14 . . 120.33(14) ?
    O7 Eu1 O14 . . 73.87(16) ?
    O10 Eu1 O14 . . 84.60(16) ?
    O11' Eu1 O14 . . 64.7(3) ?
    O11 Eu1 O5 . . 145.6(6) ?
    O3 Eu1 O5 . . 79.76(14) ?
    O2 Eu1 O5 . . 70.27(14) ?
    O7 Eu1 O5 . . 51.62(14) ?
    O10 Eu1 O5 . . 142.23(15) ?
    O11' Eu1 O5 . . 132.8(6) ?
    O14 Eu1 O5 . . 118.75(15) ?
    O11 Eu1 O8 . . 100.6(5) ?
    O3 Eu1 O8 . . 111.12(12) ?
    O2 Eu1 O8 . . 174.02(13) ?
    O7 Eu1 O8 . . 71.23(15) ?
    O10 Eu1 O8 . . 48.42(14) ?
    O11' Eu1 O8 . . 108.4(4) ?
    O14 Eu1 O8 . . 62.38(14) ?
    O5 Eu1 O8 . . 113.67(15) ?
    O11 Eu1 O1 . . 89.2(10) ?
    O3 Eu1 O1 . . 122.53(12) ?
    O2 Eu1 O1 . . 60.03(12) ?
    O7 Eu1 O1 . . 71.76(13) ?
    O10 Eu1 O1 . . 148.33(15) ?
    O11' Eu1 O1 . . 70.1(7) ?
    O14 Eu1 O1 . . 69.39(14) ?
    O5 Eu1 O1 . . 68.86(13) ?
    O8 Eu1 O1 . . 125.17(12) ?
    O11 Eu1 O4 . . 130.9(11) ?
    O3 Eu1 O4 . . 58.82(11) ?
    O2 Eu1 O4 . . 115.45(12) ?
    O7 Eu1 O4 . . 75.43(13) ?
    O10 Eu1 O4 . . 70.60(14) ?
    O11' Eu1 O4 . . 150.3(7) ?
    O14 Eu1 O4 . . 123.37(13) ?
    O5 Eu1 O4 . . 71.69(13) ?
    O8 Eu1 O4 . . 63.13(12) ?
    O1 Eu1 O4 . . 139.01(12) ?
    O11 Eu1 N3 . . 156.8(10) ?
    O3 Eu1 N3 . . 101.48(15) ?
    O2 Eu1 N3 . . 92.16(16) ?
    O7 Eu1 N3 . . 25.85(14) ?
    O10 Eu1 N3 . . 135.45(16) ?
    O11' Eu1 N3 . . 137.5(7) ?
    O14 Eu1 N3 . . 96.30(17) ?
    O5 Eu1 N3 . . 25.78(14) ?
    O8 Eu1 N3 . . 92.80(16) ?
    O1 Eu1 N3 . . 67.59(13) ?
    O4 Eu1 N3 . . 72.12(13) ?
    C7 N1 C8 . . 123.6(5) ?
    C7 N1 Cu1 . . 124.5(4) ?
    C8 N1 Cu1 . . 111.3(4) ?
    C14 N2 C13 . . 123.7(5) ?
    C14 N2 Cu1 . . 125.9(4) ?
    C13 N2 Cu1 . . 110.4(4) ?
    O6 N3 O5 . . 120.8(7) ?
    O6 N3 O7 . . 122.5(6) ?
    O5 N3 O7 . . 116.7(5) ?
    O6 N3 Eu1 . . 177.7(5) ?
    O5 N3 Eu1 . . 60.0(3) ?
    O7 N3 Eu1 . . 56.7(3) ?
    O9 N4 O8 . . 122.0(7) ?
    O9 N4 O10 . . 121.5(7) ?
    O8 N4 O10 . . 116.5(6) ?
    O9 N4 Eu1 . . 172.0(6) ?
    O8 N4 Eu1 . . 63.9(3) ?
    O10 N4 Eu1 . . 52.8(3) ?
    O11 N5 O13' . . 85.5(11) ?
    O11 N5 O12 . . 135.6(13) ?
    O13' N5 O12 . . 132.2(17) ?
    O11 N5 O13 . . 119.4(13) ?
    O13' N5 O13 . . 35.4(10) ?
    O12 N5 O13 . . 103.4(12) ?
    O11 N5 O11' . . 38.4(11) ?
    O13' N5 O11' . . 116.5(11) ?
    O12 N5 O11' . . 111.2(12) ?
    O13 N5 O11' . . 139.9(11) ?
    C1 O1 C22 . . 117.3(5) ?
    C1 O1 Eu1 . . 117.5(3) ?
    C22 O1 Eu1 . . 125.1(4) ?
    C6 O2 Cu1 . . 125.4(3) ?
    C6 O2 Eu1 . . 130.9(3) ?
    Cu1 O2 Eu1 . . 103.56(16) ?
    C20 O3 Cu1 . . 123.6(3) ?
    C20 O3 Eu1 . . 131.9(3) ?
    Cu1 O3 Eu1 . . 104.37(15) ?
    C19 O4 C21 . . 116.2(4) ?
    C19 O4 Eu1 . . 116.5(3) ?
    C21 O4 Eu1 . . 127.0(3) ?
    N3 O5 Eu1 . . 94.2(4) ?
    N3 O7 Eu1 . . 97.5(3) ?
    N4 O8 Eu1 . . 91.6(4) ?
    N4 O10 Eu1 . . 103.3(4) ?
    O11 O11' N5 . . 59.1(16) ?
    O11 O11' Eu1 . . 69(2) ?
    N5 O11' Eu1 . . 113.0(14) ?
    O11' O11 N5 . . 83(2) ?
    O11' O11 O13' . . 122(2) ?
    N5 O11 O13' . . 48.6(8) ?
    O11' O11 Eu1 . . 92(2) ?
    N5 O11 Eu1 . . 135.5(12) ?
    O13' O11 Eu1 . . 102.4(15) ?
    O13 O13' N5 . . 81(2) ?
    O13 O13' O11 . . 125(2) ?
    N5 O13' O11 . . 45.9(8) ?
    O13 O13' Eu1 . . 135(2) ?
    N5 O13' Eu1 . . 86.7(16) ?
    O11 O13' Eu1 . . 47.4(11) ?
    O13' O13 N5 . . 64(2) ?
    C23 O14 Eu1 . . 133.8(5) ?
    C23 O14 H14O . . 118.5 ?
    Eu1 O14 H14O . . 107.7 ?
    O14 C23 H23C . . 109.5 ?
    O14 C23 H23B . . 109.5 ?
    H23C C23 H23B . . 109.5 ?
    O14 C23 H23A . . 109.5 ?
    H23C C23 H23A . . 109.5 ?
    H23B C23 H23A . . 109.5 ?
