# Supplementary material for: {μ-6,6′-Dimeth­oxy-2,2′-[cyclo­hexane-1,2-diylbis(nitrilo­methyl­idyne)]diphenolato}methanol-μ-nitrato-dinitratocopper(II)europium(III)
Source: Acta Crystallogr Sect E Struct Rep Online. 2010 Oct 9;66(Pt 11):m1379. doi: 10.1107/S1600536810039103 (PMC3008985; doi:10.1107/S1600536810039103)
Supplement: Supplementary file 2 [file e-66-m1379-Isup2.hkl]

# 
# h,k,l, Fc-squared, Fo-squared, sigma(Fo-squared) and status flag 
# 
data_I
_shelx_title ' CuEu in C2/c' 
_shelx_refln_list_code          4 
_shelx_F_calc_maximum      782.52 
_exptl_crystal_F_000      3240.00 
_reflns_d_resolution_high  0.7703 
 
loop_ 
 _symmetry_equiv_pos_as_xyz 
 'x, y, z' 
 '-x, y, -z+1/2' 
 'x+1/2, y+1/2, z' 
 '-x+1/2, y+1/2, -z+1/2' 
 '-x, -y, -z' 
 'x, -y, z-1/2' 
 '-x+1/2, -y+1/2, -z' 
 'x+1/2, -y+1/2, z-1/2' 
 
_cell_length_a    29.3049 
_cell_length_b    14.2330 
_cell_length_c    14.1407 
_cell_angle_alpha  90.000 
_cell_angle_beta  103.357 
_cell_angle_gamma  90.000 
 
_shelx_F_squared_multiplier     1.000 
 
loop_ 
 _refln_index_h 
 _refln_index_k 
 _refln_index_l 
 _refln_F_squared_calc 
 _refln_F_squared_meas 
 _refln_F_squared_sigma 
 _refln_observed_status 
   6   0   0   184970.53   180537.83   3735.53 o 
   8   0   0     9141.38     9518.91    342.61 o 
  10   0   0    78727.42    76595.82   1877.53 o 
  12   0   0    66290.78    67832.13   1382.69 o 
  14   0   0   177993.69   189745.83   4532.68 o 
  16   0   0    21329.80    20057.43    863.93 o 
  18   0   0   159628.45   157132.48   3938.72 o 
  20   0   0       78.36     -201.49    319.12 o 
  22   0   0     5322.50     5873.88    549.62 o 
  24   0   0    24194.10    24681.14   1046.55 o 
  26   0   0    21070.48    19827.99    846.27 o 
  28   0   0    30525.58    30128.30   1339.29 o 
  30   0   0     2578.19     2652.88    800.92 o 
  32   0   0     6388.98     5312.65    613.85 o 
  34   0   0     6966.38     7050.87    728.94 o 
  36   0   0    12334.10    14223.79   1569.29 o 
   5   1   0      207.37      656.38     83.32 o 
   7   1   0     5182.55     5769.56    223.03 o 
   9   1   0    13915.04    13791.33    297.79 o 
  11   1   0     2863.37     2861.29    227.88 o 
  13   1   0     1417.44     1684.43    188.33 o 
  15   1   0    22581.64    23132.14    467.51 o 
  17   1   0      542.53      151.21    218.72 o 
  19   1   0    15182.51    15163.16    405.93 o 
  21   1   0     3639.69     3842.88    297.75 o 
  23   1   0     3359.39     3364.58    386.35 o 
  25   1   0      274.76      354.28    216.08 o 
  27   1   0     3018.70     2159.75    450.99 o 
  29   1   0       36.61     -342.67    342.67 o 
  31   1   0        7.90     -250.01    276.13 o 
  33   1   0     1273.09      967.12    364.29 o 
  35   1   0      364.19      379.88    376.39 o 
   2   2   0     4407.16     4735.26    214.39 o 
   4   2   0   107025.30   106658.86   1292.40 o 
   6   2   0    59029.84    57734.83    758.37 o 
   8   2   0    79124.89    77410.88   1058.61 o 
  10   2   0    84180.16    79504.98   1165.28 o 
  12   2   0    25194.67    26587.45    492.72 o 
  14   2   0    63494.91    64540.66   1012.82 o 
  16   2   0     4626.41     3693.94    307.42 o 
  18   2   0    90126.47    87116.65   1711.47 o 
  20   2   0      105.55      367.86    176.50 o 
  22   2   0     6027.13     5792.41    508.56 o 
  24   2   0    14796.19    14818.28    798.94 o 
  26   2   0     8182.45     8350.48    483.78 o 
  28   2   0    14933.36    15102.55    770.16 o 
  30   2   0     1485.36     1344.76    361.35 o 
  32   2   0     8658.49     8883.63    623.30 o 
  34   2   0     1741.70     1647.03    467.08 o 
  36   2   0     7495.16     6680.15    657.29 o 
   1   3   0    12701.15    14609.21    271.26 o 
   3   3   0    79939.41    81594.57   1821.17 o 
   5   3   0      226.73      682.99    108.82 o 
   7   3   0     2832.95     2925.11    189.61 o 
   9   3   0    76460.09    72959.80   1000.52 o 
  11   3   0     9375.46    10948.54    320.85 o 
  13   3   0     2463.59     2846.35    196.94 o 
  15   3   0    50200.93    51120.99    799.57 o 
  17   3   0    12971.92    13625.68    379.97 o 
  19   3   0    18348.72    18852.05    479.56 o 
  21   3   0     9912.76    10682.02    438.13 o 
  23   3   0    11585.85    11287.63    522.46 o 
  25   3   0       76.09     -162.95    209.53 o 
  27   3   0    18293.15    17313.88    619.34 o 
  29   3   0        3.35      292.81    352.67 o 
  31   3   0      199.25     -216.07    310.68 o 
  33   3   0     5512.70     5759.59    514.98 o 
  35   3   0     1755.92     1404.08    439.50 o 
   0   4   0   612338.38   659612.06  14919.90 o 
   2   4   0   232996.55   228207.14   7898.04 o 
   4   4   0    47274.75    46016.88    726.37 o 
   6   4   0    10260.11     8883.06    166.30 o 
   8   4   0    19335.79    19530.25    479.01 o 
  10   4   0    45956.80    45547.56    633.46 o 
  12   4   0     4839.88     5139.40    283.33 o 
  14   4   0    43937.96    42646.04    907.76 o 
  16   4   0     1108.62     1464.76    213.61 o 
  18   4   0    15687.23    16034.92    530.65 o 
  20   4   0    17491.11    17404.67    582.88 o 
  22   4   0    13820.29    13202.89    462.64 o 
  24   4   0    10133.59    10341.61    607.15 o 
  26   4   0       58.52     -237.42    369.08 o 
  28   4   0     6286.42     5893.33    664.79 o 
  30   4   0       78.43       29.02    251.59 o 
  32   4   0     8258.05     8288.80    599.62 o 
  34   4   0       63.36      -44.18    404.17 o 
  36   4   0      963.29      970.51    365.79 o 
   1   5   0    44327.26    44453.25    380.36 o 
   3   5   0    16664.00    17059.54    239.14 o 
   5   5   0    66839.59    68806.99    823.91 o 
   7   5   0      871.05     1041.76     79.56 o 
   9   5   0    83998.89    84485.98   1555.77 o 
  11   5   0    19279.02    18951.07    383.32 o 
  13   5   0    14304.54    14658.21    658.05 o 
  15   5   0    36210.14    36657.38    678.82 o 
  17   5   0    17422.22    17315.38    430.02 o 
  19   5   0    10425.31    11613.88    661.02 o 
  21   5   0     1798.28     2593.24    401.12 o 
  23   5   0    13049.25    13803.27    448.35 o 
  25   5   0     6601.61     6874.31    460.17 o 
  27   5   0    15979.64    16382.91    683.65 o 
  29   5   0     1478.31     1451.14    364.18 o 
  31   5   0     1189.04      782.02    429.77 o 
  33   5   0     4234.94     3884.43    763.92 o 
  35   5   0      994.65      372.67    309.86 o 
   0   6   0    71277.40    72122.02    925.79 o 
   2   6   0    41620.73    41781.04    396.69 o 
   4   6   0    31124.95    31589.40    439.10 o 
   6   6   0        1.49      406.16     52.38 o 
   8   6   0     1029.34     1629.52    129.64 o 
  10   6   0     2900.12     3688.84    101.88 o 
  12   6   0     1518.43     1710.38    171.97 o 
  14   6   0    17047.26    16112.65    334.16 o 
  16   6   0     9195.83     8766.28    328.31 o 
  18   6   0      190.12      237.47    286.74 o 
  20   6   0    26781.79    25864.21    817.26 o 
  22   6   0    23132.02    23322.21    758.36 o 
  24   6   0     1025.31     1271.45    336.33 o 
  26   6   0       28.90      389.19    259.37 o 
  28   6   0     2296.71     3075.50    559.74 o 
  30   6   0      196.55       -9.62    248.32 o 
  32   6   0     3758.88     4491.63    499.84 o 
  34   6   0      255.91     -283.99    329.94 o 
   1   7   0    21766.50    19222.18    217.02 o 
   3   7   0    12662.26    11732.05    218.40 o 
   5   7   0   109073.65   108882.25   1417.55 o 
   7   7   0     4419.97     4545.11    215.51 o 
   9   7   0    67724.03    67843.67    909.98 o 
  11   7   0     8438.06     8459.75    188.62 o 
  13   7   0    24766.14    24534.92    367.46 o 
  15   7   0     5417.32     6034.27    316.25 o 
  17   7   0     5299.79     5798.12    347.91 o 
  19   7   0    18167.85    19010.27    582.79 o 
  21   7   0      567.24      343.25    251.28 o 
  23   7   0    14763.02    14809.05    739.31 o 
  25   7   0     1539.42     1253.96    305.42 o 
  27   7   0     5337.48     5530.23    454.30 o 
  29   7   0     5330.65     5881.60    877.80 o 
  31   7   0     4796.67     5635.91    571.06 o 
  33   7   0     2351.13     3242.02    528.38 o 
   0   8   0     4988.12     5500.25    239.20 o 
   2   8   0     2072.51     2688.82    206.06 o 
   4   8   0     1293.65     1789.00    125.48 o 
   6   8   0       43.40      975.53    352.18 o 
   8   8   0     6579.93     7243.14    251.52 o 
  10   8   0     1174.10     1529.45    113.67 o 
  12   8   0      331.22      383.19     97.18 o 
  14   8   0     1385.75     2148.47    161.55 o 
  16   8   0     1897.10     1392.27    149.95 o 
  18   8   0     1593.91     1647.67    148.74 o 
  20   8   0     2037.03     1764.40    226.16 o 
  22   8   0     5296.28     5774.26    376.08 o 
  24   8   0      135.97        4.44    352.87 o 
  26   8   0      368.05      304.07    255.63 o 
  28   8   0        0.06      394.38    314.62 o 
  30   8   0       33.62     -232.92    375.04 o 
  32   8   0       95.22     -216.49    364.39 o 
   1   9   0    24545.51    24414.27    264.09 o 
   3   9   0     8875.87     9011.47    325.22 o 
   5   9   0    52655.02    52323.10    824.92 o 
   7   9   0     6982.21     6864.85    322.01 o 
   9   9   0    27458.53    26530.40    666.47 o 
  11   9   0     6600.77     6741.15    335.20 o 
  13   9   0    40250.73    39760.53    686.34 o 
  15   9   0     1587.69     1843.76    148.73 o 
  17   9   0     1799.27     1934.08    181.54 o 
  19   9   0    12966.03    12113.17    367.53 o 
  21   9   0      557.00      731.40    232.30 o 
  23   9   0    18885.31    17381.02    608.49 o 
  25   9   0      723.10      916.99    271.12 o 
  27   9   0     3803.60     4058.93    361.00 o 
  29   9   0     4889.35     4325.90    388.12 o 
  31   9   0     4705.48     5332.24    470.48 o 
   0  10   0     4835.13     4481.29    145.68 o 
   2  10   0     9590.58     8575.44    353.31 o 
   4  10   0     2136.37     2742.82    264.97 o 
   6  10   0       22.94      326.50    123.47 o 
   8  10   0       12.14      323.35    160.54 o 
  10  10   0       70.38      334.86    187.11 o 
  12  10   0      337.03      727.68    207.41 o 
  14  10   0     3320.25     4123.19    542.17 o 
  16  10   0       42.18      150.76    106.89 o 
  18  10   0      118.29      124.99    129.54 o 
  20  10   0     3808.87     3940.04    317.70 o 
  22  10   0     2924.16     2137.09    277.37 o 
  24  10   0       55.48      232.40    160.96 o 
  26  10   0        4.27      193.31    222.86 o 
  28  10   0     1244.74      987.04    311.49 o 
  30  10   0       13.59       62.84    331.86 o 
   1  11   0    16288.76    15559.94    580.05 o 
   3  11   0      835.95     1465.12    203.64 o 
   5  11   0    28951.62    28945.28    701.30 o 
   7  11   0      558.26      379.66    195.29 o 
   9  11   0    12907.02    13958.52    652.40 o 
  11  11   0     1671.56     2093.79    252.66 o 
  13  11   0    21755.17    22502.75    667.24 o 
  15  11   0     4624.01     5490.83    455.62 o 
  17  11   0     4668.35     5887.89    589.90 o 
  19  11   0     9580.58     9082.12    993.99 o 
  21  11   0       25.30      168.26    113.51 o 
  23  11   0    10579.96     9105.34    719.97 o 
  25  11   0       77.53     -283.59    313.45 o 
  27  11   0     2512.84     4468.97   1200.11 o 
  29  11   0     1442.29     1394.64    403.53 o 
   0  12   0     3582.77     2782.90    817.64 o 
   2  12   0     5026.37     4584.21    372.12 o 
   4  12   0    10718.54     9464.61    627.06 o 
   6  12   0     1828.04      999.76    207.34 o 
   8  12   0     3774.38     4053.35    271.44 o 
  10  12   0     1165.51      787.95    205.68 o 
  12  12   0       55.57       45.33    213.90 o 
  14  12   0    13823.63    12783.19    888.37 o 
  16  12   0     1495.10     2058.35    322.16 o 
  18  12   0      386.49      495.72    262.76 o 
  20  12   0     8239.78     8661.69    589.91 o 
  22  12   0     5595.39     5443.71    817.79 o 
  24  12   0      974.29     1059.71    412.77 o 
  26  12   0      224.27       40.84    416.44 o 
  28  12   0     1299.75     1209.96    439.37 o 
   1  13   0      585.37      618.78    110.57 o 
   3  13   0     1476.03     2230.70    249.18 o 
   5  13   0      955.68     1088.29    200.71 o 
   7  13   0       37.55      121.20    138.78 o 
   9  13   0     4645.03     5605.01    489.76 o 
  11  13   0      247.89      213.88    265.32 o 
  13  13   0     1318.67     1412.03    325.39 o 
  15  13   0     2814.53     2845.27    437.99 o 
  17  13   0     2089.89     2214.35    426.39 o 
  19  13   0     1177.15     1421.95    429.31 o 
  21  13   0      270.35      293.75    333.46 o 
  23  13   0      847.77      961.94    385.47 o 
  25  13   0      109.89      433.90    334.79 o 
   0  14   0     3896.33     3482.61    541.32 o 
   2  14   0      101.32      232.31    106.83 o 
   4  14   0     6870.62     5555.06    758.31 o 
   6  14   0     1752.64     1513.78    203.13 o 
   8  14   0     4549.61     4348.25    396.85 o 
  10  14   0     4691.96     4131.03    353.41 o 
  12  14   0      764.43     1139.60    244.37 o 
  14  14   0     4368.76     3523.47    552.21 o 
  16  14   0      158.35     -279.53    279.53 o 
  18  14   0     2516.28     1920.12    341.05 o 
  20  14   0      783.31      442.45    301.51 o 
  22  14   0     1744.03     2024.12    391.12 o 
  24  14   0     1189.41      956.36    397.72 o 
   1  15   0      537.61      788.46    314.08 o 
   3  15   0      597.58      524.11    169.33 o 
   5  15   0       57.70      147.31    169.79 o 
   7  15   0      223.95      -51.45    172.39 o 
   9  15   0      244.69      639.45    189.98 o 
  11  15   0       46.00      282.75    243.12 o 
  13  15   0       65.08       58.16    358.26 o 
  15  15   0      496.13      556.67    384.81 o 
  17  15   0      162.18      279.80    291.74 o 
  19  15   0       71.01      498.47    415.93 o 
  21  15   0      117.77        2.38    429.52 o 
   0  16   0     5706.70     7281.58    776.00 o 
   2  16   0        7.21      424.15    301.83 o 
   4  16   0     2169.09     1921.22    442.98 o 
   6  16   0     1473.80     1248.20    298.31 o 
   8  16   0     1058.70      851.93    287.99 o 
  10  16   0     2421.99     2358.40    789.78 o 
  12  16   0      779.41      839.91    365.94 o 
  14  16   0      748.66      457.28    268.54 o 
  16  16   0      251.65      -46.50    253.95 o 
  18  16   0     3004.78     2927.00    490.56 o 
   1  17   0        0.81      -38.25    321.27 o 
   3  17   0       16.39     -195.47    360.64 o 
   5  17   0        2.88      399.37    985.36 o 
   7  17   0       17.72      279.63    510.19 o 
   9  17   0        0.40      852.83    583.11 o 
  11  17   0      145.91     -325.70    550.53 o 
  13  17   0      138.57      450.79    309.40 o 
   0  18   0     2093.82     4465.85   1455.65 o 
   2  18   0        5.35      187.73    403.73 o 
   4  18   0      560.57      151.68    511.75 o 
   6  18   0      385.38      198.77    666.24 o 
   8  18   0      300.41       78.38   1018.96 o 
 -37   1   1     3444.19     4384.27    525.57 o 
 -35   1   1     3547.35     3340.77    590.81 o 
 -33   1   1    10354.63    12160.55    914.45 o 
 -31   1   1     9000.49     8904.17    582.37 o 
 -29   1   1      165.23      452.56    354.37 o 
 -27   1   1    41024.11    41324.62    977.08 o 
 -25   1   1     1107.46     1404.92    294.48 o 
 -23   1   1    10648.65    10210.75    443.34 o 
 -21   1   1    15162.00    14624.49    455.55 o 
 -19   1   1    71252.09    70791.88   1417.52 o 
 -17   1   1   102066.88    99298.23   1684.31 o 
 -15   1   1    52133.29    51875.63    900.43 o 
 -13   1   1   133263.61   135986.73   2214.01 o 
 -11   1   1    17858.77    17527.76    381.20 o 
  -9   1   1    98158.13    94154.06   1350.53 o 
  -7   1   1    37898.75    39338.62    564.47 o 
  -5   1   1    60610.88    64299.19    768.96 o 
   3   1   1     8923.50     9037.43    303.31 o 
   5   1   1   102877.37   107477.98   1468.14 o 
   7   1   1    11418.90    10702.83    348.86 o 
   9   1   1   193885.64   185771.42   3007.14 o 
  11   1   1     6264.45     6190.92    220.81 o 
  13   1   1    35966.88    33363.36    586.46 o 
  15   1   1    94622.03    91062.97   1428.61 o 
  17   1   1    21630.95    21395.73    504.94 o 
  19   1   1    46283.89    44952.59    893.38 o 
  21   1   1     5453.63     5253.46    408.03 o 
  23   1   1    20614.18    20144.98    733.81 o 
  25   1   1     6873.92     7357.12    375.75 o 
  27   1   1    38036.10    36594.79    994.61 o 
  29   1   1     2122.63     1923.12    424.20 o 
  31   1   1      732.57     1105.01    419.00 o 
  33   1   1    18265.13    18484.60    803.76 o 
  35   1   1     1237.59     1289.74    372.66 o 
 -36   2   1     1416.02     1006.14    358.92 o 
 -34   2   1      724.08      306.85    587.42 o 
 -32   2   1      393.95      -26.07    325.93 o 
 -30   2   1       76.79      294.18    248.21 o 
 -28   2   1     2253.29     1985.97    377.83 o 
 -26   2   1     2932.27     3314.07    966.76 o 
 -24   2   1    26724.71    26299.35   1082.85 o 
 -22   2   1     9907.62     9789.96    392.16 o 
 -20   2   1    10861.89    11073.49    478.93 o 
 -18   2   1    67003.58    67329.85   1246.11 o 
 -16   2   1    26044.87    24596.04    528.79 o 
 -14   2   1    11224.86    11872.26    323.78 o 
 -12   2   1     1436.30     1418.36    142.83 o 
 -10   2   1    17081.25    16488.32    355.76 o 
  -8   2   1    88475.15    90098.17   1199.50 o 
  -6   2   1    26852.25    24501.46    370.11 o 
  -4   2   1    27745.75    26596.07    322.60 o 
  -2   2   1   113835.55   112552.30   1134.92 o 
   0   2   1   222274.52   224157.95   2289.49 o 
   2   2   1    14779.32    13250.99    260.51 o 
   4   2   1    13457.94    13980.19    254.18 o 
   6   2   1    73299.21    73176.42   1043.54 o 
   8   2   1       94.33      541.36    196.70 o 
  10   2   1    40271.52    42560.48    612.72 o 
  12   2   1      379.77     1219.86    158.57 o 
  14   2   1    12126.62    14590.39    406.74 o 
  16   2   1    12219.24    10717.18    306.51 o 
  18   2   1    34555.69    34655.10   1024.67 o 
  20   2   1       35.45     -255.39    255.39 o 
  22   2   1      360.91      680.93    351.25 o 
  24   2   1    13311.66    12358.14    563.44 o 
  26   2   1     1580.40     1151.91    260.05 o 
  28   2   1     5763.52     4228.20    410.06 o 
  30   2   1      470.46      634.69    392.02 o 
  32   2   1       49.61      293.90    287.96 o 
  34   2   1     4828.45     5494.35    528.98 o 
  36   2   1     3595.68     1939.20    623.79 o 
 -35   3   1     1758.86     1343.23    411.89 o 
 -33   3   1     3861.90     3178.76    751.60 o 
 -31   3   1     7432.48     7654.39    552.20 o 
 -29   3   1      592.94      990.04    300.17 o 
 -27   3   1    13617.63    12535.07    653.24 o 
 -25   3   1      102.57      -67.89    187.37 o 
 -23   3   1    16993.27    17642.34    617.12 o 
 -21   3   1     2737.16     2880.64    294.23 o 
 -19   3   1    23282.33    22404.66    645.32 o 
 -17   3   1    18766.97    18988.35    591.53 o 
 -15   3   1    35516.09    34292.82    647.80 o 
 -13   3   1    52541.09    51082.46    777.52 o 
 -11   3   1     2791.05     3173.44    172.81 o 
  -9   3   1   126928.70   126416.39   1827.62 o 
  -7   3   1    45886.84    46753.62    597.42 o 
  -5   3   1   100668.13    99320.19   1091.55 o 
  -3   3   1   103845.00    99582.04    983.52 o 
  -1   3   1    54314.12    52645.82    437.73 o 
   1   3   1    71893.65    70179.21   1130.52 o 
   3   3   1    15819.71    15369.61    271.61 o 
   5   3   1    52525.28    51555.97    660.12 o 
   7   3   1     9392.31     9570.12    363.10 o 
   9   3   1    94344.34    90525.35   1394.91 o 
  11   3   1     1504.68     1633.11    224.65 o 
  13   3   1    33883.79    31497.60    548.67 o 
  15   3   1    17984.40    17808.91    453.73 o 
  17   3   1     5645.05     6504.26    309.35 o 
  19   3   1    55321.17    54611.48   1201.44 o 
  21   3   1      316.10      172.99    206.83 o 
  23   3   1    38742.99    36869.69    891.39 o 
  25   3   1     2433.15     2963.03    362.57 o 
  27   3   1     9120.53     9097.70    492.48 o 
  29   3   1     5393.75     6701.24    685.43 o 
  31   3   1     3118.13     3508.54    527.97 o 
  33   3   1     4257.03     4235.13    496.13 o 
  35   3   1        2.18     -345.95    465.46 o 
 -36   4   1     5839.73     6851.72    747.76 o 
 -34   4   1      548.07      738.30    332.34 o 
 -32   4   1     1855.82     1446.90    390.22 o 
 -30   4   1      981.14     1009.14    502.50 o 
 -28   4   1     6101.35     6190.77    611.74 o 
 -26   4   1     4134.70     5123.50    487.13 o 
 -24   4   1    14645.94    15462.91    491.18 o 
 -22   4   1      465.24      747.44    205.80 o 
 -20   4   1     9940.63    10561.35    430.99 o 
 -18   4   1    59242.85    59042.87   1034.87 o 
 -16   4   1     4177.71     4476.54    260.75 o 
 -14   4   1    29009.70    29761.00    541.16 o 
 -12   4   1     5751.93     4720.15    167.95 o 
 -10   4   1    45253.07    45185.11    588.09 o 
  -8   4   1    34362.95    33521.36    687.11 o 
  -6   4   1    10043.68     9747.75    150.04 o 
  -4   4   1     6347.47     6065.06    123.00 o 
  -2   4   1   262397.25   274537.00   3425.12 o 
   0   4   1   224090.38   223716.00   2643.41 o 
   2   4   1     4339.67     4620.63    166.62 o 
   4   4   1     7467.72     6216.68    294.52 o 
   6   4   1     8358.39     7998.43    191.25 o 
   8   4   1     8490.67     9195.06    239.37 o 
  10   4   1    60978.19    59219.15    788.23 o 
  12   4   1       33.44       25.64    137.73 o 
  14   4   1     5075.87     5749.90    328.37 o 
  16   4   1    23730.24    22409.28    509.98 o 
  18   4   1    43952.60    43545.35    984.33 o 
  20   4   1      383.23      579.50    232.68 o 
  22   4   1     5237.57     5787.06    316.52 o 
  24   4   1    16705.17    17116.19    557.39 o 
  26   4   1     2118.61     3351.93    860.35 o 
  28   4   1    11867.43    12472.75    605.31 o 
  30   4   1      148.64      -27.18    249.56 o 
  32   4   1     1215.48      893.67    402.90 o 
  34   4   1     3472.93     3599.80    944.40 o 
 -35   5   1      261.39      558.71    340.49 o 
 -33   5   1      376.33      766.53    343.52 o 
 -31   5   1     3073.64     3409.93    551.77 o 
 -29   5   1     2830.35     3518.68    372.43 o 
 -27   5   1      933.52      778.44    407.82 o 
 -25   5   1     1581.83      955.90    404.59 o 
 -23   5   1    36285.67    37193.10    814.08 o 
 -21   5   1       44.36      122.09    165.35 o 
 -19   5   1     7415.07     7674.20    445.62 o 
 -17   5   1     2985.10     3493.03    601.76 o 
 -15   5   1       81.58      247.27    158.04 o 
 -13   5   1    34220.81    33028.68    493.23 o 
 -11   5   1    11513.33    11746.48    326.33 o 
  -9   5   1    36038.66    36145.30    450.75 o 
  -7   5   1    30703.82    28030.93    474.10 o 
  -5   5   1   104566.88   103285.73   1184.91 o 
  -3   5   1      317.40      949.29    117.85 o 
  -1   5   1     3160.39     3231.17    123.62 o 
   1   5   1    10352.29     8126.50    369.07 o 
   3   5   1      385.67     1113.46    107.68 o 
   5   5   1   133075.06   119176.70   2494.93 o 
   7   5   1      387.32     1018.10    221.99 o 
   9   5   1     2296.10     2718.24    150.01 o 
  11   5   1    40083.39    36138.03    576.85 o 
  13   5   1    22248.22    21681.63    398.81 o 
  15   5   1     5328.81     5359.44    234.94 o 
  17   5   1     4443.61     4287.81    221.09 o 
  19   5   1    22562.94    22747.75    697.00 o 
  21   5   1     4422.47     5053.26    322.09 o 
  23   5   1    15277.78    15149.42    598.16 o 
  25   5   1     1988.68     1876.07    314.80 o 
  27   5   1        9.39       13.55    260.07 o 
  29   5   1     7329.89     7206.19    562.44 o 
  31   5   1     4630.66     4381.76    445.01 o 
  33   5   1      226.71       -4.53    289.99 o 
  35   5   1       61.25      168.09    455.87 o 
 -34   6   1        6.78      -15.45    273.61 o 
 -32   6   1     5336.95     4947.66    472.47 o 
 -30   6   1     1323.47      620.95    485.40 o 
 -28   6   1    11361.62    11478.85    600.98 o 
 -26   6   1     1941.04     1777.03    379.99 o 
 -24   6   1     5640.90     5273.48    347.57 o 
 -22   6   1    36351.84    35668.18   1064.25 o 
 -20   6   1     1459.91     1591.47    218.19 o 
 -18   6   1    28636.35    30109.86    605.67 o 
 -16   6   1     7110.20     7299.23    413.21 o 
 -14   6   1    47824.67    49628.64    812.90 o 
 -12   6   1     1100.19     1054.02    107.59 o 
 -10   6   1    74883.63    74623.02    855.39 o 
  -8   6   1    50185.63    51551.90    621.19 o 
  -6   6   1     4910.07     4213.88    249.27 o 
  -4   6   1   173670.34   180797.59   1936.74 o 
  -2   6   1     5428.32     5398.23    135.03 o 
   0   6   1    64947.69    66905.04    608.14 o 
   2   6   1    14252.65    13779.62    209.45 o 
   4   6   1   115457.05   120192.77   1774.13 o 
   6   6   1    49001.64    49033.10    829.30 o 
   8   6   1    22660.54    23500.02    270.60 o 
  10   6   1    81169.91    81114.27   1067.91 o 
  12   6   1      474.63      630.93    106.67 o 
  14   6   1    20064.40    20809.52    432.59 o 
  16   6   1     3116.93     3370.63    205.00 o 
  18   6   1    34161.34    33530.79    814.02 o 
  20   6   1     9868.70     9306.17    367.86 o 
  22   6   1     7622.70     7511.58    391.38 o 
  24   6   1    18872.63    16838.29    661.04 o 
  26   6   1       36.48       -2.32    213.01 o 
  28   6   1    10546.19     9287.14    690.35 o 
  30   6   1      257.39      256.78    321.62 o 
  32   6   1     7190.49     6937.25    550.99 o 
  34   6   1      644.72      801.94    369.57 o 
 -33   7   1       49.60     -398.32    421.65 o 
 -31   7   1     1152.11     1703.42    351.40 o 
 -29   7   1     1483.42     1467.93    466.85 o 
 -27   7   1       27.99     -301.32    301.32 o 
 -25   7   1     2720.29     2908.73    498.33 o 
 -23   7   1     4449.95     5123.44    384.95 o 
 -21   7   1       26.49      272.89    188.56 o 
 -19   7   1      414.88      647.47    181.31 o 
 -17   7   1      291.93      250.97    139.45 o 
 -15   7   1     1478.43     1431.02    174.66 o 
 -13   7   1     8541.69     8021.05    200.31 o 
 -11   7   1      236.50      513.61     82.97 o 
  -9   7   1     1756.47     3012.98    227.40 o 
  -7   7   1     9025.88     9427.84    148.28 o 
  -5   7   1     9092.62     8811.92    141.46 o 
  -3   7   1    30363.19    31225.72    336.32 o 
  -1   7   1       73.14      320.87     65.78 o 
   1   7   1     2633.46     3175.59    122.23 o 
   3   7   1     7008.13     7050.74    175.28 o 
   5   7   1    25733.87    23736.85    445.45 o 
   7   7   1    10774.58    10853.31    284.64 o 
   9   7   1      766.41     1650.96    117.96 o 
  11   7   1    16133.59    15795.48    348.31 o 
  13   7   1    12367.83    11837.76    254.50 o 
  15   7   1     1035.53     1845.57    312.43 o 
  17   7   1       99.28      601.95    174.19 o 
  19   7   1        9.80       44.53    140.74 o 
  21   7   1        9.30      204.64    165.93 o 
  23   7   1      219.87      779.73    241.80 o 
  25   7   1      435.02      192.18    265.87 o 
  27   7   1       48.75     -305.26    305.26 o 
  29   7   1     2296.54     2754.97    347.57 o 
  31   7   1     1429.89     1944.69    351.98 o 
  33   7   1       30.84     -194.92    421.75 o 
 -32   8   1     7485.14     7981.30    900.22 o 
 -30   8   1      546.87     -119.67    313.56 o 
 -28   8   1     8117.74     8536.30    844.73 o 
 -26   8   1     5913.13     6421.61    556.15 o 
 -24   8   1      691.29      650.05    226.65 o 
 -22   8   1    45543.41    42745.09   1303.25 o 
 -20   8   1    14476.36    14051.57    506.17 o 
 -18   8   1     3946.49     4358.80    261.89 o 
 -16   8   1     6569.79     6964.15    234.82 o 
 -14   8   1    32816.21    33696.10    509.87 o 
 -12   8   1    14481.77    15796.15    369.32 o 
 -10   8   1    23943.74    23695.82    418.47 o 
  -8   8   1    31379.36    31957.29    442.62 o 
  -6   8   1     3161.98     2924.00     79.15 o 
  -4   8   1   121209.83   123160.93   1261.00 o 
  -2   8   1    44677.40    45610.53    478.25 o 
   0   8   1     4957.85     5500.14    171.68 o 
   2   8   1    33425.79    33238.11    518.56 o 
   4   8   1    74128.06    73256.02   1020.78 o 
   6   8   1    13763.74    13692.67    578.60 o 
   8   8   1    27863.13    28035.83    669.64 o 
  10   8   1    39221.20    34535.86   2314.40 o 
  12   8   1      345.58      449.31     93.32 o 
  14   8   1    76558.32    79620.13   1115.48 o 
  16   8   1      671.07      727.51    172.41 o 
  18   8   1     3458.13     4002.79    408.86 o 
  20   8   1    10952.44    10193.14    401.35 o 
  22   8   1     7096.44     6879.10    318.79 o 
  24   8   1     5762.34     5679.35    435.83 o 
  26   8   1     1060.04     1650.75    292.31 o 
  28   8   1     9314.63     9436.03    725.71 o 
  30   8   1      552.78      166.87    359.50 o 
  32   8   1     8429.40     7749.96    563.51 o 
 -31   9   1       12.28     -247.14    247.14 o 
 -29   9   1        2.27     -137.45    221.30 o 
 -27   9   1        1.31      286.79    244.30 o 
 -25   9   1      333.40      451.57    216.55 o 
 -23   9   1      319.60       61.71    305.17 o 
 -21   9   1      296.71      351.44    184.01 o 
 -19   9   1      444.68      358.33    278.20 o 
 -17   9   1      259.64       67.92    104.95 o 
 -15   9   1      613.61      434.33     94.68 o 
 -13   9   1     1532.03     1738.46    189.72 o 
 -11   9   1      364.95      377.52    110.17 o 
  -9   9   1       83.81      285.50    147.60 o 
  -7   9   1       13.45      271.97    131.28 o 
  -5   9   1     2253.86     3202.76    143.52 o 
  -3   9   1      929.53     1477.23    132.59 o 
  -1   9   1      272.79      522.88     67.18 o 
   1   9   1       17.99      429.30    117.26 o 
   3   9   1     2982.57     3065.77    160.24 o 
   5   9   1       10.84      290.06    159.86 o 
   7   9   1       53.59      -67.25    151.80 o 
   9   9   1      254.26      725.83    193.29 o 
  11   9   1      165.45      136.47    171.33 o 
  13   9   1      103.05      264.92     95.70 o 
  15   9   1      489.72      340.90    117.98 o 
  17   9   1        6.44       65.20    129.84 o 
  19   9   1        5.50      159.36    175.65 o 
  21   9   1        3.36     -104.86    157.97 o 
  23   9   1       37.74      145.26    182.99 o 
  25   9   1      410.98      610.69    229.07 o 
  27   9   1      342.15      142.49    235.72 o 
  29   9   1      252.64      351.73    296.59 o 
  31   9   1      106.66     -347.94    372.70 o 
 -30  10   1       70.33      -14.25    264.29 o 
 -28  10   1     3495.31     3166.06    491.86 o 
 -26  10   1     3693.40     4298.80    413.40 o 
 -24  10   1     2206.96     2657.22    281.45 o 
 -22  10   1    17388.80    16412.48    631.79 o 
 -20  10   1     5145.07     5152.48    512.72 o 
 -18  10   1     6942.79     6591.41    509.49 o 
 -16  10   1     2062.21     2479.45    252.05 o 
 -14  10   1    10218.49     9062.73    378.24 o 
 -12  10   1     9867.22     9603.94    384.12 o 
 -10  10   1     9742.85     9821.96    364.08 o 
  -8  10   1    17197.14    17356.38    520.95 o 
  -6  10   1     7726.03     6897.92    226.27 o 
  -4  10   1    38217.03    37385.89    540.24 o 
  -2  10   1    10722.54    10635.71    185.53 o 
   0  10   1    12078.65    11404.27    336.32 o 
   2  10   1    12573.47    11711.64    441.50 o 
   4  10   1    30608.47    31090.88    584.26 o 
   6  10   1    12000.35    10115.67    460.08 o 
   8  10   1     8470.37     9252.68    325.42 o 
  10  10   1    16929.40    17201.78    518.56 o 
  12  10   1       21.77      245.26    248.36 o 
  14  10   1    42012.92    41331.50    869.25 o 
  16  10   1      232.76      147.88    121.15 o 
  18  10   1     2036.71     2029.58    172.74 o 
  20  10   1    12481.97    11826.01    802.08 o 
  22  10   1     7688.63     7044.94    455.98 o 
  24  10   1     2057.16     2960.27    410.07 o 
  26  10   1      802.67      865.74    322.71 o 
  28  10   1     3456.13     4065.52   1081.77 o 
  30  10   1      474.33      805.33    530.69 o 
 -29  11   1     1083.84      928.11    430.30 o 
 -27  11   1      270.96      275.38    314.64 o 
 -25  11   1      320.40      286.69    292.18 o 
 -23  11   1     3949.58     2646.46    329.94 o 
 -21  11   1        6.88       62.28    194.92 o 
 -19  11   1     3453.37     2816.88    349.47 o 
 -17  11   1      337.26      163.28     90.17 o 
 -15  11   1      334.56      869.73    304.07 o 
 -13  11   1     6057.48     6334.54    431.73 o 
 -11  11   1      131.45      218.15    183.44 o 
  -9  11   1     1549.20     1518.99    317.28 o 
  -7  11   1     3515.49     4061.80    511.44 o 
  -5  11   1    14729.80    15067.93    390.32 o 
  -3  11   1     1297.90     1296.99    146.22 o 
  -1  11   1      856.83      909.55     85.70 o 
   1  11   1     1450.90     1844.95    192.51 o 
   3  11   1     1481.23     1643.29    153.43 o 
   5  11   1    15209.17    16036.26    875.44 o 
   7  11   1      260.81      569.48    208.90 o 
   9  11   1        8.70      386.32    206.74 o 
  11  11   1     8270.16     7563.29    395.97 o 
  13  11   1     6755.20     6608.51    336.83 o 
  15  11   1     1087.36      828.66    286.29 o 
  17  11   1      560.23      814.90    335.63 o 
  19  11   1     2459.95     1369.73    462.66 o 
  21  11   1       82.00      222.83    142.64 o 
  23  11   1     1307.08      938.76    282.22 o 
  25  11   1      164.20      227.93    327.85 o 
  27  11   1       11.61      -28.71    288.73 o 
  29  11   1     2191.48     2032.56    516.31 o 
 -28  12   1      881.48      729.30    450.82 o 
 -26  12   1     1222.58     1563.32    376.12 o 
 -24  12   1     1230.95      880.09    333.88 o 
 -22  12   1      988.88     1459.26    305.58 o 
 -20  12   1       21.78      101.61    153.26 o 
 -18  12   1     7039.86     7633.80    435.43 o 
 -16  12   1       60.58      -47.81    206.27 o 
 -14  12   1     6507.13     6400.26    438.81 o 
 -12  12   1     2096.98     1814.37    328.74 o 
 -10  12   1     1854.63     2055.47    249.74 o 
  -8  12   1     5769.18     6502.73    365.68 o 
  -6  12   1     1738.88     1444.63    195.53 o 
  -4  12   1     5609.91     6378.17    502.32 o 
  -2  12   1      712.56      501.86    121.50 o 
   0  12   1    12822.80    12387.70    314.43 o 
   2  12   1      969.41     1620.67    258.45 o 
   4  12   1     1667.40     1599.49    174.74 o 
   6  12   1     4484.18     4994.33    394.89 o 
   8  12   1     3763.08     4699.87    519.88 o 
  10  12   1     5974.07     5936.13    486.57 o 
  12  12   1      655.99     1132.22    285.79 o 
  14  12   1     4992.96     4903.67    364.44 o 
  16  12   1     1677.17     2216.61    361.89 o 
  18  12   1     3447.36     4535.98    387.66 o 
  20  12   1     2968.39     2639.34    486.10 o 
  22  12   1     3574.14     4447.65    613.08 o 
  24  12   1     1441.48     1209.20    396.12 o 
  26  12   1      457.62      242.62    323.70 o 
 -25  13   1       14.71      352.76    397.14 o 
 -23  13   1     2999.95     3268.52    636.46 o 
 -21  13   1      117.06     -364.38    364.38 o 
 -19  13   1     2244.12     1518.91    416.78 o 
 -17  13   1      581.49      841.78    362.97 o 
 -15  13   1      426.93      610.72    273.15 o 
 -13  13   1     8310.88     9268.40    435.59 o 
 -11  13   1      626.72      432.37    272.77 o 
  -9  13   1     3131.77     3393.91    339.94 o 
  -7  13   1     2011.53     1186.91    192.59 o 
  -5  13   1     6357.92     5546.59    518.84 o 
  -3  13   1     1480.28     1347.06    203.97 o 
  -1  13   1     2874.27     1637.51    629.16 o 
   1  13   1     8535.01     8247.78    706.45 o 
   3  13   1      449.09      421.27    127.22 o 
   5  13   1    11336.56    10442.05    434.28 o 
   7  13   1      286.63      183.61    198.79 o 
   9  13   1     1278.44     1471.74    240.27 o 
  11  13   1     4104.95     5295.99    348.55 o 
  13  13   1     5766.90     5915.08    370.85 o 
  15  13   1     2396.26     1801.21    401.89 o 
  17  13   1      440.47     1108.60    523.13 o 
  19  13   1     4502.51     4984.80    479.47 o 
  21  13   1      177.67      302.98    301.08 o 
  23  13   1     3840.65     3599.78    515.57 o 
  25  13   1        7.95      584.37    374.36 o 
 -24  14   1      353.50      353.17    331.86 o 
 -22  14   1       10.95      335.84    303.29 o 
 -20  14   1      555.28      133.59    271.11 o 
 -18  14   1     1794.17     1944.71    344.24 o 
 -16  14   1        4.36      -35.10    280.14 o 
 -14  14   1     1056.68     1531.57    433.14 o 
 -12  14   1       56.99      415.10    263.98 o 
 -10  14   1      985.95     1866.23    400.28 o 
  -8  14   1      799.07      957.24    258.93 o 
  -6  14   1       74.79      204.24    246.40 o 
  -4  14   1       93.74      342.07    130.14 o 
  -2  14   1     2926.39     3413.96    338.01 o 
   0  14   1     3172.31     3430.17    912.94 o 
   2  14   1       80.99      264.43    138.23 o 
   4  14   1      282.03      713.03    173.96 o 
   6  14   1     1237.11     1808.32    362.55 o 
   8  14   1      406.40      528.97    224.05 o 
  10  14   1     1270.14     1685.06    348.97 o 
  12  14   1      325.65      737.57    269.94 o 
  14  14   1        5.10      264.43    333.47 o 
  16  14   1     1038.18     1149.60    306.72 o 
  18  14   1     3063.43     3231.56    412.13 o 
  20  14   1       70.50      206.82    331.77 o 
  22  14   1        1.43       -4.90    394.75 o 
 -21  15   1      338.82      591.82    324.31 o 
 -19  15   1      733.51      602.86    316.33 o 
 -17  15   1     1421.80     1268.13    414.28 o 
 -15  15   1      363.05      197.76    334.84 o 
 -13  15   1     2721.63     2015.34    326.62 o 
 -11  15   1      290.47      347.73    227.05 o 
  -9  15   1     2906.66     2766.49    711.88 o 
  -7  15   1      628.60      404.96    205.07 o 
  -5  15   1     2011.29     1378.39    275.72 o 
  -3  15   1     2842.50     3351.06    409.78 o 
  -1  15   1     2713.23     4234.42    385.65 o 
   1  15   1     2462.77     1706.65    529.36 o 
   3  15   1      787.37      693.38    410.48 o 
   5  15   1     6018.80     4227.38   1016.59 o 
   7  15   1      222.31      445.57    256.97 o 
   9  15   1     5160.72     4915.58    362.03 o 
  11  15   1      291.12      113.37    219.53 o 
  13  15   1      954.39      871.76    374.20 o 
  15  15   1     1382.39     1571.86    413.75 o 
  17  15   1      370.73      429.21    384.58 o 
  19  15   1     2231.68     2367.45    589.27 o 
  21  15   1       63.58      548.67    985.36 o 
 -18  16   1      206.77      527.19    353.95 o 
 -16  16   1       85.37      181.77    243.01 o 
 -14  16   1       11.20       -1.74    315.63 o 
 -12  16   1       57.33      160.90    356.64 o 
 -10  16   1        0.14      439.51    214.42 o 
  -8  16   1       34.98      112.58    180.03 o 
  -6  16   1       89.93     -310.35    664.37 o 
  -4  16   1        9.97     -121.60    467.52 o 
  -2  16   1       69.86      446.26    271.51 o 
   0  16   1      430.33     2273.25    412.98 o 
   2  16   1        1.93     -460.00    460.00 o 
   4  16   1        5.82     -395.89    395.89 o 
   6  16   1       59.19      428.93    208.35 o 
   8  16   1        4.33     -207.34    277.30 o 
  10  16   1       91.60      764.95    341.13 o 
  12  16   1       45.76     -108.05    263.81 o 
  14  16   1       35.98     -239.43    239.43 o 
  16  16   1       90.41     -148.22    286.29 o 
 -13  17   1      940.80      230.69    523.37 o 
 -11  17   1        3.64     -446.57    558.92 o 
  -9  17   1     2258.07     2659.49    683.21 o 
  -7  17   1        0.99     -454.67    524.72 o 
  -5  17   1      932.42      730.60    415.71 o 
  -3  17   1     1074.50     2157.26    412.08 o 
  -1  17   1     1187.48      982.85    357.72 o 
   1  17   1     1829.97     1952.39    470.74 o 
   3  17   1      173.08     -403.18    403.18 o 
   5  17   1     1820.07     2018.87    628.06 o 
   7  17   1      414.37      327.94    541.32 o 
   9  17   1     2998.28     2831.12    718.27 o 
  11  17   1       78.14      176.37    289.31 o 
  13  17   1      317.17      109.75    283.16 o 
  -8  18   1       12.93       72.51    628.92 o 
  -6  18   1        6.73      286.97    541.20 o 
  -4  18   1       61.84     1110.50    402.82 o 
  -2  18   1       61.49     -110.32    373.40 o 
   0  18   1      116.94      722.92    388.58 o 
   2  18   1       65.21      142.81    348.73 o 
   4  18   1       57.95      237.33    516.18 o 
   6  18   1      163.45     -594.32    796.88 o 
 -36   0   2    10787.22     9704.34   1239.17 o 
 -30   0   2     6112.17     5519.92    557.93 o 
 -28   0   2    30868.22    30494.03   1571.36 o 
 -26   0   2    20053.49    18830.60    829.84 o 
 -22   0   2     6375.05     7013.26    641.98 o 
 -20   0   2     5010.24     4675.74    608.24 o 
 -18   0   2   279405.66   279936.34   8037.97 o 
 -16   0   2      832.83      840.09    330.32 o 
 -14   0   2    96477.80   103990.43   2599.63 o 
 -12   0   2   150089.64   148771.23   3426.07 o 
 -10   0   2    45707.08    45054.85   1194.20 o 
  -8   0   2    48670.78    52790.20    997.62 o 
  -6   0   2   129109.36   110488.09   2067.47 o 
  -4   0   2    74462.82    71536.13   1162.53 o 
   2   0   2    28817.12    29403.37    554.18 o 
   4   0   2   128705.61   127163.63   2464.70 o 
   6   0   2    31266.38    31523.99    798.01 o 
   8   0   2    42039.81    43484.49   1210.17 o 
  10   0   2   288571.69   298314.31  11143.20 o 
  12   0   2    26041.37    26147.02    939.42 o 
  14   0   2    44710.49    43745.93   1143.43 o 
  16   0   2    84860.23    76170.91   1957.98 o 
  18   0   2    81085.69    78573.51   2471.01 o 
  20   0   2     9648.01     9246.52   1203.71 o 
  22   0   2     1542.37      663.41    529.29 o 
  24   0   2    32515.96    31059.33   1483.64 o 
  26   0   2        4.84     -127.06    397.91 o 
  28   0   2    17557.81    16978.61   1377.27 o 
  30   0   2       86.61      497.07    652.60 o 
  32   0   2      900.78      781.73    532.04 o 
  34   0   2     8144.22     8492.14   1045.08 o 
 -37   1   2       16.04      -14.93    556.13 o 
 -35   1   2      394.85      374.76    406.96 o 
 -31   1   2        4.24      -62.20    302.34 o 
 -29   1   2        9.30      139.41    250.36 o 
 -27   1   2     6401.31     6136.08   1004.66 o 
 -25   1   2     6424.68     6029.31    460.36 o 
 -23   1   2     1464.44     1652.74    268.21 o 
 -21   1   2     3997.57     4371.80    324.85 o 
 -19   1   2     2839.39     3255.22    257.67 o 
 -17   1   2    13468.21    12761.47    693.89 o 
 -15   1   2    11595.92    11812.63    315.09 o 
 -13   1   2     3410.36     4156.19    204.21 o 
 -11   1   2     1109.43     1633.55    187.40 o 
  -9   1   2     3206.33     2806.05    182.16 o 
  -7   1   2     1274.19      793.72    124.66 o 
  -5   1   2    45784.65    51340.44    609.44 o 
  -3   1   2     8442.59     7982.56     94.64 o 
  -1   1   2      795.95      962.72     48.45 o 
   1   1   2       81.12      439.07     79.26 o 
   3   1   2    37858.03    38670.57    472.71 o 
   5   1   2    23559.70    23228.84    377.02 o 
   7   1   2    25049.41    24357.70    487.55 o 
   9   1   2    23908.80    23537.03    490.17 o 
  11   1   2    34740.30    36002.91    563.98 o 
  13   1   2      238.48      719.63    175.81 o 
  15   1   2     4222.14     3799.83    289.57 o 
  17   1   2      162.73      681.26    248.74 o 
  19   1   2     3100.13     2856.87    336.94 o 
  21   1   2      308.97      227.64    264.42 o 
  23   1   2      159.89      685.67    246.59 o 
  25   1   2     3827.28     4093.19    366.93 o 
  27   1   2     3093.78     3227.02    486.03 o 
  29   1   2       77.91      218.20    316.47 o 
  31   1   2      458.74       83.72    361.88 o 
  33   1   2     1118.22     1437.72    360.93 o 
  35   1   2       42.52      157.17    340.88 o 
 -36   2   2     7669.07     8061.33   1130.93 o 
 -34   2   2        0.16     -338.33    338.33 o 
 -32   2   2    10191.64    11234.69    614.57 o 
 -30   2   2     5190.64     4992.71    437.99 o 
 -28   2   2     9952.91     9308.71   1399.66 o 
 -26   2   2    15765.17    15126.95    656.82 o 
 -24   2   2    12943.99    15113.02   1026.82 o 
 -22   2   2     9804.35     9750.02    387.35 o 
 -20   2   2     3899.12     3814.63    317.85 o 
 -18   2   2    93640.14    92699.63   1574.23 o 
 -16   2   2     1247.69     1684.93    309.23 o 
 -14   2   2    69269.77    67821.19    994.83 o 
 -12   2   2    30615.52    28721.58    467.79 o 
 -10   2   2    32841.53    31017.10    515.74 o 
  -8   2   2   115171.35   110030.46   1609.77 o 
  -6   2   2       96.33      509.27    123.24 o 
  -4   2   2    41476.97    38550.69    373.93 o 
  -2   2   2    49422.03    46830.16    394.71 o 
   0   2   2   209780.09   204801.80   2940.56 o 
   2   2   2      447.30      805.70    118.91 o 
   4   2   2    64604.30    63378.27    886.30 o 
   6   2   2   126126.20   124433.90   1864.01 o 
   8   2   2     2834.78     3159.32    205.31 o 
  10   2   2   108460.21   102870.56   1625.16 o 
  12   2   2     4415.79     5559.40    224.20 o 
  14   2   2    23256.07    22606.58    463.09 o 
  16   2   2    10716.28     9455.13    414.58 o 
  18   2   2    57450.11    53983.45   1115.57 o 
  20   2   2    12280.12    13084.38    495.71 o 
  22   2   2     5143.26     5988.16    327.37 o 
  24   2   2    27449.33    25418.25    739.40 o 
  26   2   2       75.17      307.97    229.90 o 
  28   2   2    18748.17    18574.07    943.86 o 
  30   2   2      148.81      362.36    380.25 o 
  32   2   2     3698.15     4580.70    929.60 o 
  34   2   2     5659.27     6226.61    568.91 o 
 -37   3   2      526.20      554.51    537.34 o 
 -35   3   2     2157.78     2649.27    529.37 o 
 -33   3   2     2758.36     4296.63    732.09 o 
 -31   3   2      208.95     -298.39    298.39 o 
 -29   3   2      174.69      153.02    290.92 o 
 -27   3   2    16706.84    15138.26    703.05 o 
 -25   3   2     8914.96     7866.44    406.69 o 
 -23   3   2      136.98      429.92    202.40 o 
 -21   3   2    15979.72    16007.35    468.51 o 
 -19   3   2     4980.23     5732.07    352.05 o 
 -17   3   2    25483.77    25299.15    505.32 o 
 -15   3   2    23295.80    23906.51    499.29 o 
 -13   3   2     9478.40    10508.11    358.80 o 
 -11   3   2      524.35      416.62    115.36 o 
  -9   3   2   105596.81   107768.45   1570.73 o 
  -7   3   2     8800.69    10390.90    256.40 o 
  -5   3   2     2611.04     3723.15    123.54 o 
  -3   3   2      250.72      899.34     80.49 o 
  -1   3   2      623.11      859.86     83.46 o 
   1   3   2    20728.07    19881.93    282.12 o 
   3   3   2     3541.58     3855.18    163.24 o 
   5   3   2      761.81     1310.36    189.17 o 
   7   3   2    41474.80    41530.22    712.74 o 
   9   3   2    90254.61    85168.30   1235.65 o 
  11   3   2    31521.50    31561.13    534.36 o 
  13   3   2     3637.53     4065.68    392.74 o 
  15   3   2    17804.30    17584.07    619.00 o 
  17   3   2     3511.20     4299.52    263.44 o 
  19   3   2    21523.45    21507.95    589.31 o 
  21   3   2        7.34     -251.59    251.59 o 
  23   3   2     3727.01     3371.12    365.76 o 
  25   3   2    14037.21    13079.14    490.97 o 
  27   3   2    19959.82    18999.49    859.01 o 
  29   3   2        4.87      379.79    311.75 o 
  31   3   2      413.22      485.77    351.93 o 
  33   3   2     7838.18     7470.16    568.47 o 
  35   3   2        4.49     -193.87    347.47 o 
 -36   4   2     2069.03     1755.32    571.37 o 
 -34   4   2      273.52      603.87    340.65 o 
 -32   4   2     4192.07     5078.52    459.93 o 
 -30   4   2     1532.32     1257.12    496.41 o 
 -28   4   2     1298.40      806.53    416.10 o 
 -26   4   2     8028.03     7533.14    482.18 o 
 -24   4   2     9528.87     9113.03    488.57 o 
 -22   4   2    96643.69    94799.66   1856.62 o 
 -20   4   2     5555.18     6931.93    397.38 o 
 -18   4   2     5998.55     5813.25    347.17 o 
 -16   4   2    17275.75    16251.63    490.41 o 
 -14   4   2    41634.95    37704.98    657.79 o 
 -12   4   2    23401.56    23412.82    464.36 o 
 -10   4   2    10579.48     9972.79    346.32 o 
  -8   4   2    94666.85    94038.65   1071.30 o 
  -6   4   2      226.78      466.18     83.42 o 
  -4   4   2   154970.13   159275.58   1612.20 o 
  -2   4   2    12758.72    13364.24    191.12 o 
   0   4   2   119411.47   124241.82   1305.41 o 
   2   4   2   110234.59   104776.53   1270.00 o 
   4   4   2    13968.94    13808.08    236.83 o 
   6   4   2   113908.78   110210.92   2033.54 o 
   8   4   2       34.90      115.63    112.48 o 
  10   4   2    22650.89    21764.25    452.28 o 
  12   4   2    15654.46    16554.04    332.54 o 
  14   4   2    64386.64    63580.13   1045.00 o 
  16   4   2       21.21      263.58    164.59 o 
  18   4   2    13490.29    13171.84    410.53 o 
  20   4   2    29211.94    27569.36    680.76 o 
  22   4   2     7610.82     7480.62    350.68 o 
  24   4   2    20372.26    18407.96    684.02 o 
  26   4   2       47.10      319.42    251.02 o 
  28   4   2     9929.23    10419.49    563.69 o 
  30   4   2     1599.76     1835.80    440.28 o 
  32   4   2     8034.57     8919.07    572.17 o 
  34   4   2      878.63      493.26    362.93 o 
 -35   5   2     2299.19     2379.77    615.23 o 
 -33   5   2     1572.14     1467.76    327.50 o 
 -31   5   2     3391.88     3747.39    565.00 o 
 -29   5   2      383.82      887.02    694.23 o 
 -27   5   2    10987.23    11717.42    508.27 o 
 -25   5   2      255.80      267.74    212.11 o 
 -23   5   2    20134.67    19615.04    868.94 o 
 -21   5   2    15227.74    15243.39    430.64 o 
 -19   5   2     8873.49     9270.20    391.78 o 
 -17   5   2    39339.42    41029.98    847.87 o 
 -15   5   2     6998.68     6668.87    399.99 o 
 -13   5   2    26414.68    27970.57    522.39 o 
 -11   5   2     1786.29     2172.29    239.62 o 
  -9   5   2   125626.45   130327.06   1590.80 o 
  -7   5   2     6267.12     7370.18    244.71 o 
  -5   5   2     3827.43     3460.13    133.84 o 
  -3   5   2   214693.25   219006.19   2690.31 o 
  -1   5   2     8811.38     7830.52    165.58 o 
   1   5   2    63830.11    65119.88    618.63 o 
   3   5   2     5963.83     6056.25    149.95 o 
   5   5   2    70981.45    74376.59    805.63 o 
   7   5   2    11089.18    10693.65    428.83 o 
   9   5   2    71737.33    71114.00    978.70 o 
  11   5   2    26239.15    26414.60    443.81 o 
  13   5   2     6406.93     5791.64    376.03 o 
  15   5   2    42836.84    41757.82    746.94 o 
  17   5   2     2855.27     2741.80    276.11 o 
  19   5   2    42491.81    40584.72    925.52 o 
  21   5   2      764.99      758.70    318.93 o 
  23   5   2    19301.24    17916.51    722.02 o 
  25   5   2    11708.00    11380.54    454.78 o 
  27   5   2    10300.69    10728.58    625.49 o 
  29   5   2     3526.73     3157.89    372.78 o 
  31   5   2       78.99      289.89    658.87 o 
  33   5   2     7708.72     8727.26    782.51 o 
 -34   6   2      516.47      595.81    377.73 o 
 -32   6   2     1061.35      569.76    350.54 o 
 -30   6   2      513.26      701.46    422.34 o 
 -28   6   2      616.55      826.53    416.17 o 
 -26   6   2     1043.88     1345.77    324.11 o 
 -24   6   2     3650.10     4560.02    384.12 o 
 -22   6   2    28026.39    29671.28    800.43 o 
 -20   6   2    10446.29    11479.47    474.19 o 
 -18   6   2     1360.89     1771.78    284.66 o 
 -16   6   2    12390.49    13011.23    331.33 o 
 -14   6   2    10232.51     9862.34    279.06 o 
 -12   6   2    17390.46    18594.08    332.17 o 
 -10   6   2     5497.80     5564.96    155.81 o 
  -8   6   2    19420.15    21149.98    337.56 o 
  -6   6   2     4893.83     5307.09    114.02 o 
  -4   6   2    69210.48    68903.82    740.02 o 
  -2   6   2    39542.45    38015.42    354.30 o 
   0   6   2     2644.32     3600.35    147.28 o 
   2   6   2    40792.36    38285.19    782.66 o 
   4   6   2    46283.17    41007.46   1964.07 o 
   6   6   2    14949.10    15542.17    279.22 o 
   8   6   2     1872.40     1901.87    129.89 o 
  10   6   2     4615.62     4938.33    270.00 o 
  12   6   2    16753.45    17003.92    368.80 o 
  14   6   2    45384.90    46381.45    868.49 o 
  16   6   2      210.34      348.62    151.94 o 
  18   6   2       98.32      214.22    192.51 o 
  20   6   2    16223.37    15961.08    471.93 o 
  22   6   2     4238.90     3965.20    290.65 o 
  24   6   2     2413.29     3253.22    479.59 o 
  26   6   2      476.67      524.71    242.90 o 
  28   6   2      784.10     1161.99    359.99 o 
  30   6   2     1512.69     2379.77    449.30 o 
  32   6   2     5764.77     7066.70    650.98 o 
 -33   7   2      524.99      840.74    480.01 o 
 -31   7   2     8613.66     8586.35    605.08 o 
 -29   7   2      826.88      784.20    405.32 o 
 -27   7   2     6950.88     8045.87    473.70 o 
 -25   7   2     5073.52     4991.11    468.11 o 
 -23   7   2    34931.24    36612.19    847.37 o 
 -21   7   2     9154.23     9106.93    752.54 o 
 -19   7   2     9171.21     9043.99    347.74 o 
 -17   7   2    28467.31    28781.82    471.44 o 
 -15   7   2      212.25      358.47     97.52 o 
 -13   7   2    39659.95    40610.13    555.89 o 
 -11   7   2       23.28      115.33    112.17 o 
  -9   7   2    50640.26    52923.28    725.65 o 
  -7   7   2    35701.00    34907.11    546.52 o 
  -5   7   2    46787.14    46948.34    511.21 o 
  -3   7   2   110688.70   107327.32   1162.94 o 
  -1   7   2    12871.96    12921.49    177.60 o 
   1   7   2   130708.00   132090.73   1473.59 o 
   3   7   2     1275.92     1429.22    155.18 o 
   5   7   2   112177.92   112435.73   1817.33 o 
   7   7   2     2827.87     2602.43    191.01 o 
   9   7   2    22475.28    22819.78    308.94 o 
  11   7   2    67799.52    66691.70    945.85 o 
  13   7   2    44729.87    43779.50    735.24 o 
  15   7   2    28525.52    28059.13    590.27 o 
  17   7   2      383.48      476.83    197.18 o 
  19   7   2    29190.63    27900.96    685.11 o 
  21   7   2     3719.79     4075.26    410.35 o 
  23   7   2    20553.35    20216.28    963.79 o 
  25   7   2      536.56      656.82    303.34 o 
  27   7   2     1128.40      991.37    314.93 o 
  29   7   2    11247.00    11499.91    821.10 o 
  31   7   2     2288.96     2176.17    445.45 o 
  33   7   2     3190.75     4309.16   1565.76 o 
 -34   8   2      101.79      942.86    853.01 o 
 -32   8   2      128.65     -198.23    395.31 o 
 -30   8   2        5.25     -291.20    291.20 o 
 -28   8   2      276.75      -92.14    226.30 o 
 -26   8   2       64.05       27.65    200.66 o 
 -24   8   2       79.39      450.68    234.55 o 
 -22   8   2     1083.35     1088.58    178.32 o 
 -20   8   2       74.60     -103.72    163.38 o 
 -18   8   2     2143.13     2422.97    249.08 o 
 -16   8   2      155.48      281.79    111.28 o 
 -14   8   2       92.32      294.53     88.91 o 
 -12   8   2        0.24      325.44    118.21 o 
 -10   8   2      225.69      433.70     76.89 o 
  -8   8   2     3125.82     4489.83    205.63 o 
  -6   8   2     1649.78     2026.69    111.80 o 
  -4   8   2     5239.18     5566.75    196.27 o 
  -2   8   2    36576.57    38753.99    404.04 o 
   0   8   2    10393.79    11410.87    180.51 o 
   2   8   2      481.46      819.12    115.83 o 
   4   8   2     1938.68     2462.56    271.28 o 
   6   8   2      797.44      900.78    155.15 o 
   8   8   2     1146.35     1802.88    212.67 o 
  10   8   2       88.03      549.04    123.02 o 
  12   8   2      121.62      347.64    105.36 o 
  14   8   2      550.65      837.67    176.34 o 
  16   8   2      382.37      728.70    176.77 o 
  18   8   2     1005.34      781.54    236.86 o 
  20   8   2        9.04      -14.78    160.61 o 
  22   8   2      520.33      754.39    218.07 o 
  24   8   2      697.02      319.70    220.71 o 
  26   8   2      193.51      296.92    327.75 o 
  28   8   2      152.91     -201.25    318.52 o 
  30   8   2       35.55      198.87    290.55 o 
  32   8   2      220.70      310.83    317.07 o 
 -33   9   2      648.54      404.43    388.03 o 
 -31   9   2     6230.60     6056.55    596.91 o 
 -29   9   2      563.27      761.44    336.45 o 
 -27   9   2     5750.04     6280.36    822.79 o 
 -25   9   2     3091.45     2755.58    373.74 o 
 -23   9   2    15790.31    16507.34    499.74 o 
 -21   9   2     2612.27     3374.46    266.60 o 
 -19   9   2    10655.56    11451.42    318.49 o 
 -17   9   2     6336.12     5803.96    293.50 o 
 -15   9   2       61.68      156.39    147.56 o 
 -13   9   2    46303.55    46837.32    725.77 o 
 -11   9   2      544.05      513.48    100.21 o 
  -9   9   2    11052.74    10758.11    298.69 o 
  -7   9   2    18971.43    20351.09    334.47 o 
  -5   9   2    75476.21    77069.34    876.23 o 
  -3   9   2     2509.31     2686.64    137.18 o 
  -1   9   2     6063.98     5750.58    118.43 o 
   1   9   2    42474.66    43308.17    577.29 o 
   3   9   2       47.57      233.36    144.09 o 
   5   9   2    53428.75    53957.22   1018.11 o 
   7   9   2     1587.93     1905.57    209.79 o 
   9   9   2    14032.35    14789.77    508.56 o 
  11   9   2    33586.07    33933.83    735.32 o 
  13   9   2    25288.50    23878.00    529.18 o 
  15   9   2    16976.81    16654.41    324.04 o 
  17   9   2       48.05      311.36    140.72 o 
  19   9   2     6533.01     5879.09    293.42 o 
  21   9   2      323.83      568.27    171.45 o 
  23   9   2     8738.32     8474.88    359.35 o 
  25   9   2       10.29     -158.75    210.15 o 
  27   9   2      489.71       10.42    383.40 o 
  29   9   2     9084.58     8429.54    586.73 o 
  31   9   2     2174.35     1983.10    442.27 o 
 -30  10   2      291.73      367.37    221.90 o 
 -28  10   2      253.72     -217.68    217.68 o 
 -26  10   2       65.96      240.72    259.28 o 
 -24  10   2      599.25      794.59    218.02 o 
 -22  10   2     2726.05     2387.61    310.13 o 
 -20  10   2     1588.15     1253.72    346.36 o 
 -18  10   2       50.94      140.11    179.03 o 
 -16  10   2     2236.79     2895.46    350.19 o 
 -14  10   2     5481.25     5629.34    190.65 o 
 -12  10   2     4178.64     4772.47    207.62 o 
 -10  10   2      437.62      737.01    152.73 o 
  -8  10   2     3474.59     3607.11    108.07 o 
  -6  10   2     2353.12     2891.37    128.08 o 
  -4  10   2    11823.07    11962.84    197.74 o 
  -2  10   2     2210.14     2314.56    171.72 o 
   0  10   2        5.80      865.29    155.05 o 
   2  10   2     1409.76     2013.64    244.81 o 
   4  10   2     3874.26     4597.33    318.63 o 
   6  10   2     1149.34      959.22    232.45 o 
   8  10   2      142.24      -14.94    201.66 o 
  10  10   2     3179.26     3511.91    329.07 o 
  12  10   2     2448.55     2493.18    352.53 o 
  14  10   2     5438.46     5537.43    429.37 o 
  16  10   2        2.66        0.54    134.37 o 
  18  10   2      251.88     -190.93    192.79 o 
  20  10   2     2269.73     2012.10    224.00 o 
  22  10   2      875.56     1102.78    235.21 o 
  24  10   2     1867.58     2184.16    403.59 o 
  26  10   2      129.10      647.24    280.15 o 
  28  10   2      209.15     -264.62    285.95 o 
 -29  11   2      187.29      503.44    369.74 o 
 -27  11   2     3028.81     3432.81    360.28 o 
 -25  11   2      144.16      320.46    165.66 o 
 -23  11   2     4540.74     4733.42    284.86 o 
 -21  11   2     1548.99     2035.56    305.95 o 
 -19  11   2     6442.58     6456.87    730.79 o 
 -17  11   2     5279.46     6067.59    428.63 o 
 -15  11   2      236.87      314.51    125.04 o 
 -13  11   2    15638.40    15219.05    670.46 o 
 -11  11   2      833.39     1178.15    205.85 o 
  -9  11   2     5998.11     6386.07    302.84 o 
  -7  11   2     2129.53     2946.58    236.09 o 
  -5  11   2    31592.16    29317.85    398.05 o 
  -3  11   2     5286.58     6897.32    236.20 o 
  -1  11   2     7310.39     7109.25    364.29 o 
   1  11   2    10587.54    11332.30    416.56 o 
   3  11   2     1791.34     2125.39    265.12 o 
   5  11   2    13843.32    14457.09    428.63 o 
   7  11   2      113.12      435.67    198.06 o 
   9  11   2     8958.66    10077.37    427.27 o 
  11  11   2     6603.35     7465.95    394.35 o 
  13  11   2     5236.32     6643.93    412.87 o 
  15  11   2    10058.92    10117.99    582.54 o 
  17  11   2       35.87      -63.56    265.59 o 
  19  11   2     4077.99     3535.17    671.49 o 
  21  11   2       42.16      261.83    140.22 o 
  23  11   2     2244.18     2914.44    401.68 o 
  25  11   2     1044.10     1007.66    356.05 o 
  27  11   2     1559.37     1896.25    423.96 o 
 -28  12   2     1129.12      598.27    387.90 o 
 -26  12   2      736.37      698.44    375.69 o 
 -24  12   2       33.14     -111.68    295.76 o 
 -22  12   2     3209.05     3303.79    424.69 o 
 -20  12   2     1851.93     1688.55    221.78 o 
 -18  12   2      558.92      315.06    231.97 o 
 -16  12   2     1208.70     1046.40    249.61 o 
 -14  12   2     5096.31     4576.62    492.94 o 
 -12  12   2     4166.59     4834.04    456.84 o 
 -10  12   2     3417.23     3379.61    546.81 o 
  -8  12   2     1324.26     1731.33    522.01 o 
  -6  12   2      122.52      196.07    126.92 o 
  -4  12   2    26196.23    22050.63    701.55 o 
  -2  12   2     7605.06     6065.06    494.38 o 
   0  12   2      732.05     1055.42    124.35 o 
   2  12   2    14239.98    13373.87    355.45 o 
   4  12   2     5887.58     5106.73    275.89 o 
   6  12   2     3691.18     3909.26    331.04 o 
   8  12   2      367.13      534.45    199.75 o 
  10  12   2     1460.97     1418.44    237.04 o 
  12  12   2     1514.86     1603.57    348.15 o 
  14  12   2    10881.46    10799.38    540.89 o 
  16  12   2       55.80       45.09    225.76 o 
  18  12   2      728.29     1180.61    532.06 o 
  20  12   2     3180.25     3634.92    458.09 o 
  22  12   2      843.58      830.73    366.09 o 
  24  12   2      931.48      658.44    370.11 o 
  26  12   2        6.68     -101.56    384.05 o 
 -25  13   2        2.25       82.27    323.51 o 
 -23  13   2      221.09      442.08    347.11 o 
 -21  13   2      763.53     2236.64   1105.74 o 
 -19  13   2      105.53      380.49    294.70 o 
 -17  13   2     1845.75     2928.86    668.03 o 
 -15  13   2      797.33      543.53    245.70 o 
 -13  13   2      835.96      938.55    228.28 o 
 -11  13   2      130.39      391.51    259.24 o 
  -9  13   2     6254.34     6317.58    473.96 o 
  -7  13   2        2.02      -44.43    164.64 o 
  -5  13   2       22.21       70.29    123.24 o 
  -3  13   2     4803.09     4218.94    210.86 o 
  -1  13   2      455.01     1207.26    288.65 o 
   1  13   2     1840.86     2262.06    191.66 o 
   3  13   2       55.74      211.88    175.27 o 
   5  13   2     2656.17     2698.74    595.30 o 
   7  13   2     1145.34      701.94    218.14 o 
   9  13   2     3490.95     3457.82    588.75 o 
  11  13   2      295.43      750.83    263.95 o 
  13  13   2       10.91      135.05    204.18 o 
  15  13   2     1659.54     1362.46    391.53 o 
  17  13   2      175.77      498.47    314.04 o 
  19  13   2     2245.09     2007.87    409.44 o 
  21  13   2       10.65     -293.48    293.48 o 
  23  13   2     1092.32     1673.20    448.17 o 
  25  13   2     1001.92      847.26   1127.20 o 
 -24  14   2      233.92     -237.32    334.29 o 
 -22  14   2     2238.00     2577.04    517.48 o 
 -20  14   2       95.29      283.02    280.13 o 
 -18  14   2     1272.55     2439.39    586.75 o 
 -16  14   2       29.59     -137.78    255.92 o 
 -14  14   2     2340.85     1616.22    265.07 o 
 -12  14   2     1093.51     1088.46    266.67 o 
 -10  14   2     1474.89     1352.92    344.79 o 
  -8  14   2     3312.44     2820.80    375.50 o 
  -6  14   2       38.89        9.22    147.43 o 
  -4  14   2     4040.86     3368.75    524.10 o 
  -2  14   2      250.07       89.81     74.18 o 
   0  14   2     1984.89     1431.91    272.71 o 
   2  14   2     3283.66     3187.48    486.33 o 
   4  14   2     5151.23     4050.46    345.33 o 
   6  14   2     5928.09     6274.49    568.36 o 
   8  14   2      783.01     1107.67    237.59 o 
  10  14   2     2771.85     2575.14    353.50 o 
  12  14   2      166.99       66.48    260.93 o 
  14  14   2     3276.28     4036.64    366.67 o 
  16  14   2       32.55     -246.88    246.88 o 
  18  14   2      882.01      599.85    349.51 o 
  20  14   2     2002.70     1296.14    488.59 o 
  22  14   2      716.00      550.95    358.03 o 
 -21  15   2      132.45     -164.42    268.44 o 
 -19  15   2        4.60      272.90    286.28 o 
 -17  15   2      701.25      760.05    394.41 o 
 -15  15   2       98.52      -48.49    288.86 o 
 -13  15   2       11.88     -245.66    245.66 o 
 -11  15   2      877.79      705.75    322.16 o 
  -9  15   2     1358.53     1354.33    320.01 o 
  -7  15   2       43.48      224.93    177.78 o 
  -5  15   2      249.79       92.89    242.28 o 
  -3  15   2     1260.77     2149.37    771.31 o 
  -1  15   2        5.27      251.29    119.56 o 
   1  15   2     1567.57     2267.12    478.93 o 
   3  15   2      106.49      407.72    285.99 o 
   5  15   2       20.74      211.35    230.19 o 
   7  15   2      796.58      867.92    350.18 o 
   9  15   2     1052.21     1319.20    295.82 o 
  11  15   2      106.71       64.20    241.41 o 
  13  15   2       70.89      133.46    488.63 o 
  15  15   2      544.91      603.84    396.22 o 
  17  15   2       37.40       52.28    351.11 o 
  19  15   2      439.60      766.50    343.93 o 
 -18  16   2     2151.36     1803.70    336.75 o 
 -16  16   2      104.48        3.92    275.52 o 
 -14  16   2     1395.36      935.61    373.96 o 
 -12  16   2      634.68      290.95    247.87 o 
 -10  16   2      229.68        0.44    259.49 o 
  -8  16   2     3223.59     4710.21    577.99 o 
  -6  16   2      443.83      553.04    321.47 o 
  -4  16   2      968.30     1088.67    324.44 o 
  -2  16   2      973.16     1007.87    357.34 o 
   0  16   2     4519.37     5563.73    420.61 o 
   2  16   2      415.94      515.47    632.63 o 
   4  16   2      853.83      616.83    315.79 o 
   6  16   2     3367.72     2914.81    738.06 o 
   8  16   2      207.87      242.24    197.85 o 
  10  16   2     3599.90     4268.19    683.11 o 
  12  16   2       78.88       81.69    230.04 o 
  14  16   2      740.93      811.88    353.20 o 
  16  16   2      695.96      868.77    331.53 o 
 -13  17   2       10.65      304.88    531.19 o 
 -11  17   2       53.11      366.33   1166.39 o 
  -9  17   2       39.64     -103.08    484.76 o 
  -7  17   2       74.82     1441.17    570.55 o 
  -5  17   2       28.50      291.94    367.29 o 
  -3  17   2       10.88     -233.10    337.26 o 
  -1  17   2        7.00      -19.68    286.42 o 
   1  17   2        7.64     -195.17    361.97 o 
   3  17   2      193.90      514.49    416.97 o 
   5  17   2      141.42      -69.97    475.84 o 
   7  17   2       52.54      178.98    531.87 o 
   9  17   2       17.81      677.17    563.19 o 
  11  17   2       34.64      781.34    660.98 o 
  -6  18   2      146.53     -575.59    575.59 o 
  -4  18   2      378.23     1104.94    461.34 o 
  -2  18   2      574.50     1177.25    393.98 o 
   0  18   2     2141.35     2985.82    556.39 o 
   2  18   2       26.76     1086.76    977.90 o 
   4  18   2      249.17      117.74    931.24 o 
   6  18   2      746.37     1082.41    727.83 o 
 -35   1   3     8701.43     9555.05   1168.25 o 
 -33   1   3     4825.43     5604.42    637.68 o 
 -31   1   3    10091.82    10325.86    708.63 o 
 -29   1   3     1678.01     1329.95    365.69 o 
 -27   1   3    41372.32    39631.95   1073.66 o 
 -25   1   3     1500.00     1126.12    316.03 o 
 -23   1   3    14390.64    14454.28    481.34 o 
 -21   1   3    46574.18    46289.00    906.97 o 
 -19   1   3    25714.11    26620.52    621.84 o 
 -17   1   3   107423.19   108113.88   1876.21 o 
 -15   1   3    18001.74    18012.01    423.99 o 
 -13   1   3    56492.19    59474.74    862.15 o 
 -11   1   3    73434.80    68968.78   1437.66 o 
  -9   1   3   207809.38   209168.02   3405.78 o 
  -7   1   3     5871.66     5687.45    306.31 o 
  -5   1   3      230.95      423.16     84.85 o 
  -3   1   3    67772.80    61598.71    642.42 o 
  -1   1   3     1611.26     2358.90    425.50 o 
   1   1   3   140876.34   140203.80   1926.33 o 
   3   1   3    20961.13    21022.49    397.79 o 
   5   1   3    40851.62    41824.79    620.46 o 
   7   1   3    80691.45    79286.40   1154.44 o 
   9   1   3   341274.97   334293.28   6688.14 o 
  11   1   3      885.67     2668.56    282.30 o 
  13   1   3     1749.60     2342.73    315.88 o 
  15   1   3    75438.56    72786.81   1334.72 o 
  17   1   3     2426.19     2512.91    252.43 o 
  19   1   3    63149.97    60325.72   1199.94 o 
  21   1   3     5740.59     5148.18    485.40 o 
  23   1   3     6459.69     6678.19    366.09 o 
  25   1   3    46437.79    43418.83   1091.66 o 
  27   1   3    14159.89    12471.28    748.30 o 
  29   1   3     5467.88     6010.44    469.27 o 
  31   1   3     1166.04     1260.08    358.54 o 
  33   1   3     8997.97     9193.18    789.21 o 
  35   1   3      364.37      111.44    415.17 o 
 -36   2   3     2405.79     2482.07    761.42 o 
 -34   2   3      115.49     -395.39    395.39 o 
 -30   2   3      175.72      795.01    511.34 o 
 -28   2   3     1604.43     1488.74    628.92 o 
 -26   2   3     5052.54     5495.97    753.49 o 
 -24   2   3     5181.08     4857.81    344.26 o 
 -22   2   3     2329.41     2853.39    427.75 o 
 -20   2   3    20859.59    21914.68    582.89 o 
 -18   2   3    30321.01    29699.22    555.26 o 
 -16   2   3      618.88      988.81    162.90 o 
 -14   2   3    24072.15    26486.78    556.16 o 
 -12   2   3     9626.77     8674.15    219.94 o 
 -10   2   3     4117.03     4158.46    196.20 o 
  -8   2   3    13032.05    13740.46    332.97 o 
  -6   2   3      440.02      190.74     80.26 o 
  -4   2   3    32620.57    33201.93    301.69 o 
  -2   2   3    19868.73    21605.44    319.34 o 
   0   2   3   187263.17   193798.30   3396.06 o 
   2   2   3    15424.66    15725.55    300.49 o 
   4   2   3    25693.03    25349.76    428.35 o 
   6   2   3    58878.80    58274.11    783.44 o 
   8   2   3     4899.61     4663.14    196.89 o 
  10   2   3    49962.12    50582.91    848.21 o 
  12   2   3    27262.72    30168.27    555.49 o 
  14   2   3     1218.06     1187.00    215.70 o 
  16   2   3    31710.56    30581.44    607.06 o 
  18   2   3    12049.50    11868.32    416.36 o 
  20   2   3     1843.84     1472.97    264.61 o 
  22   2   3     2145.70     2422.39    296.67 o 
  24   2   3     6098.43     5249.54    363.35 o 
  26   2   3       67.86      -70.61    246.64 o 
  28   2   3     4968.69     5667.84    414.95 o 
  30   2   3      116.92     -350.44    468.82 o 
  32   2   3      352.75      747.09    458.29 o 
  34   2   3     2431.50     3213.91    519.98 o 
 -37   3   3     1357.37     1773.91    882.32 o 
 -35   3   3     3240.09     5034.67    608.00 o 
 -33   3   3      848.85      631.68    336.85 o 
 -31   3   3     9295.83     8860.97    627.54 o 
 -29   3   3        6.44     -272.07    301.85 o 
 -27   3   3    20506.01    20473.88    699.60 o 
 -25   3   3     1325.20     1711.67    275.25 o 
 -23   3   3    11748.66    11794.99    403.87 o 
 -21   3   3    14923.35    15181.94    419.42 o 
 -19   3   3     2299.74     2477.12    229.31 o 
 -17   3   3    45255.12    45566.82    846.17 o 
 -15   3   3      907.06      910.22    166.21 o 
 -13   3   3    52158.07    48286.98    837.43 o 
 -11   3   3    10938.38    11066.94    234.52 o 
  -9   3   3    40344.05    39713.61    483.66 o 
  -7   3   3    50122.75    50936.42    539.93 o 
  -5   3   3    89857.13    87748.71    838.71 o 
  -3   3   3    41846.42    44187.25    417.65 o 
  -1   3   3   117652.34   111896.63   1111.78 o 
   1   3   3    59564.34    58500.01    711.13 o 
   3   3   3       25.93       41.99     76.25 o 
   5   3   3   109162.74   104663.95   1458.28 o 
   7   3   3    52721.80    48279.91    689.32 o 
   9   3   3    20593.15    17610.79    349.77 o 
  11   3   3   122106.59   125036.31   2177.67 o 
  13   3   3    17172.76    17555.36    404.10 o 
  15   3   3    31977.92    32036.30    687.93 o 
  17   3   3     1327.31     1411.74    224.91 o 
  19   3   3    28441.96    27127.59    668.79 o 
  21   3   3     2881.81     2767.50    272.87 o 
  23   3   3    27101.98    25701.08    668.74 o 
  25   3   3     6058.60     7215.02    442.77 o 
  27   3   3     5011.43     4743.42    423.24 o 
  29   3   3     7902.60     8663.62    529.15 o 
  31   3   3      198.47      -89.17    308.15 o 
  33   3   3     6508.98     7581.96   1002.04 o 
 -36   4   3     3810.00     4550.15   1008.99 o 
 -34   4   3      138.27     -339.36    460.58 o 
 -32   4   3     2679.24     4201.85    920.89 o 
 -30   4   3     2478.38     2710.77    692.37 o 
 -28   4   3     3255.79     4083.90    523.08 o 
 -26   4   3    15871.92    14680.82    557.17 o 
 -24   4   3     8117.17     9875.77    637.93 o 
 -22   4   3      912.78      989.21    271.55 o 
 -20   4   3    17764.93    18103.81    437.22 o 
 -18   4   3    40687.88    42878.67   1383.46 o 
 -16   4   3     1206.45     1622.28    174.94 o 
 -14   4   3     7036.83     7901.23    231.58 o 
 -12   4   3    37560.43    37787.72    611.72 o 
 -10   4   3       60.89      252.75    103.49 o 
  -8   4   3   139082.84   135173.41   1770.83 o 
  -6   4   3    10138.83     9934.68    157.67 o 
  -4   4   3     4909.21     4618.99    106.20 o 
  -2   4   3     8027.43     6522.56    112.00 o 
   0   4   3    20781.29    20475.99    294.89 o 
   2   4   3    21161.42    21037.88    311.23 o 
   4   4   3     6197.12     6795.84    145.04 o 
   6   4   3    74495.61    78255.09   1095.62 o 
   8   4   3     3836.24     4722.92    160.71 o 
  10   4   3    56037.32    55905.23    958.38 o 
  12   4   3     3321.80     3943.75    236.17 o 
  14   4   3     7218.67     7627.55    288.08 o 
  16   4   3    36919.83    35628.84    668.40 o 
  18   4   3    25278.29    24264.42    649.87 o 
  20   4   3     4394.12     4306.13    373.73 o 
  22   4   3      153.50       38.34    224.33 o 
  24   4   3    11681.07    11530.35    581.03 o 
  26   4   3        8.28     -228.93    279.67 o 
  28   4   3     9457.37     9009.28    540.02 o 
  30   4   3       79.04     -132.11    267.03 o 
  32   4   3      437.86     -232.91    368.73 o 
  34   4   3     4379.20     5305.31    536.32 o 
 -35   5   3      647.60     1049.99    526.54 o 
 -33   5   3        7.56     -251.66    421.77 o 
 -31   5   3     5265.62     6939.19    598.36 o 
 -29   5   3     1264.28     2648.24    581.97 o 
 -27   5   3      300.91      376.43    288.48 o 
 -25   5   3     8416.84     8441.32    515.03 o 
 -23   5   3    12263.08    13002.40    459.31 o 
 -21   5   3     5339.47     6541.32    416.44 o 
 -19   5   3     2716.68     3209.74    365.26 o 
 -17   5   3     3031.36     3221.10    215.65 o 
 -15   5   3     3209.20     2847.25    392.74 o 
 -13   5   3    63725.57    63960.13    817.03 o 
 -11   5   3      683.52      846.21    107.29 o 
  -9   5   3    16877.73    16718.12    308.72 o 
  -7   5   3   126899.63   120865.86   1395.66 o 
  -5   5   3    56825.64    51134.41    489.35 o 
  -3   5   3    71642.90    69151.17    669.30 o 
  -1   5   3     7650.71     7932.57    138.74 o 
   1   5   3    48269.68    48310.47    500.00 o 
   3   5   3    41024.64    39621.08    569.57 o 
   5   5   3   151861.64   156785.75   1949.68 o 
   7   5   3     1411.39     1555.44    145.71 o 
   9   5   3    17137.38    18648.13    601.52 o 
  11   5   3    97590.84    94844.27   1472.75 o 
  13   5   3     8987.76     9180.58    300.73 o 
  15   5   3    15539.16    15790.73    463.64 o 
  17   5   3     1354.74     1569.87    213.88 o 
  19   5   3    16730.54    15970.62    502.22 o 
  21   5   3     4685.46     4693.43    313.30 o 
  23   5   3    19516.48    18143.01    604.63 o 
  25   5   3      259.96      553.57    250.69 o 
  27   5   3      462.53      631.20    337.37 o 
  29   5   3     8043.51     7965.67    498.98 o 
  31   5   3     2512.74     3750.15   1431.12 o 
  33   5   3     1650.85     1816.36    421.42 o 
 -34   6   3      973.55      735.56    659.24 o 
 -32   6   3     3810.74     3770.93    918.18 o 
 -30   6   3     3941.21     3205.95    651.47 o 
 -28   6   3     8130.28     7513.40    735.29 o 
 -26   6   3    14077.80    13927.53    604.67 o 
 -24   6   3     5301.65     6043.55    412.67 o 
 -22   6   3    38782.72    40102.95   1130.85 o 
 -20   6   3     2433.31     2779.95    241.94 o 
 -18   6   3    25398.77    26334.25    800.55 o 
 -16   6   3    17095.89    17412.57    348.46 o 
 -14   6   3    17254.93    15473.77    269.29 o 
 -12   6   3    30962.52    32262.47    556.51 o 
 -10   6   3    15139.96    14032.25    250.64 o 
  -8   6   3    96086.41   100563.68   1307.23 o 
  -6   6   3      362.63      518.14     84.10 o 
  -4   6   3    49124.84    52556.07    526.79 o 
  -2   6   3    33506.87    33123.11    337.25 o 
   0   6   3    69519.07    70746.62    785.96 o 
   2   6   3    46971.62    47120.63    490.56 o 
   4   6   3    35320.38    33793.64    492.69 o 
   6   6   3    66363.51    65485.59   1066.72 o 
   8   6   3      212.29      155.62    102.99 o 
  10   6   3    40845.65    43230.64    672.05 o 
  12   6   3     5515.35     5671.49    210.16 o 
  14   6   3    48463.53    49002.14    961.65 o 
  16   6   3    16033.85    14984.59    432.95 o 
  18   6   3    14894.35    14351.30    443.11 o 
  20   6   3    30580.12    28317.63    780.25 o 
  22   6   3      211.27       30.16    193.61 o 
  24   6   3    12570.75    12766.14    644.32 o 
  26   6   3      195.96      279.67    298.01 o 
  28   6   3     6580.57     6997.32    626.01 o 
  30   6   3     1962.36     1339.37    636.78 o 
  32   6   3     3798.88     3093.97    409.41 o 
 -35   7   3        2.15     -207.95    358.91 o 
 -33   7   3      172.38      154.70    339.23 o 
 -31   7   3     1304.23     1718.37    632.65 o 
 -29   7   3       36.65      586.96    353.80 o 
 -27   7   3     1828.10     1657.10    299.45 o 
 -25   7   3     7494.13     7193.67    438.55 o 
 -23   7   3      663.31      666.66    321.88 o 
 -21   7   3      806.51      966.06    167.15 o 
 -19   7   3     1071.02     1554.93    199.84 o 
 -17   7   3      285.49      450.38    128.28 o 
 -15   7   3     1603.12     1593.27    149.95 o 
 -13   7   3    28869.72    28245.25    510.79 o 
 -11   7   3     8456.05     8462.82    366.29 o 
  -9   7   3     4169.95     5645.08    190.39 o 
  -7   7   3    10428.19    10097.41    151.72 o 
  -5   7   3      112.07      553.53     79.97 o 
  -3   7   3    10885.79    10804.42    176.92 o 
  -1   7   3     5418.78     5539.02    140.39 o 
   1   7   3    11362.41    11145.43    167.17 o 
   3   7   3     6019.37     5871.50    197.24 o 
   5   7   3    16749.43    15637.47    303.52 o 
   7   7   3    11381.08    11495.84    290.75 o 
   9   7   3     1427.81     1542.65    157.74 o 
  11   7   3     6986.54     6994.45    275.47 o 
  13   7   3     1052.07     1520.37    202.35 o 
  15   7   3      827.76      924.58    202.35 o 
  17   7   3      131.23      159.36    232.19 o 
  19   7   3      101.11      231.59    239.92 o 
  21   7   3       14.72      -17.62    426.68 o 
  23   7   3     2937.43     3212.84    332.40 o 
  25   7   3      510.40      541.21    297.08 o 
  27   7   3      295.52      289.79    246.13 o 
  29   7   3     3328.24     3075.91    434.22 o 
  31   7   3     1449.91     1046.20    374.72 o 
 -34   8   3      704.53      620.52    372.02 o 
 -32   8   3     3898.15     4738.26    570.50 o 
 -30   8   3     3127.98     3871.54    350.89 o 
 -28   8   3     2449.95     2215.63    540.50 o 
 -26   8   3     3474.34     3822.36    510.26 o 
 -24   8   3      552.19      334.28    212.31 o 
 -22   8   3    37268.98    38223.08    753.42 o 
 -20   8   3     3723.64     3863.43    220.21 o 
 -18   8   3    13016.49    12434.48    310.09 o 
 -16   8   3    18003.09    18892.94    417.40 o 
 -14   8   3    20474.78    21158.50    428.46 o 
 -12   8   3    20182.42    20967.96    450.22 o 
 -10   8   3     9933.77     9983.21    295.29 o 
  -8   8   3     5271.06     5472.53    189.55 o 
  -6   8   3     2220.75     3006.07    109.55 o 
  -4   8   3    73583.44    74001.18    866.67 o 
  -2   8   3    11634.47    12810.32    223.37 o 
   0   8   3    40581.61    40111.27    450.03 o 
   2   8   3    33475.87    32044.42    665.58 o 
   4   8   3    20340.35    19514.28    723.52 o 
   6   8   3    13293.19    13795.98    391.56 o 
   8   8   3     5185.61     4939.06    140.84 o 
  10   8   3    35632.64    34453.70    458.75 o 
  12   8   3    10909.54    10962.91    234.48 o 
  14   8   3    52878.94    51901.21    838.70 o 
  16   8   3     4544.52     5112.64    235.96 o 
  18   8   3      936.12     1191.92    228.16 o 
  20   8   3    21742.40    21396.97    607.51 o 
  22   8   3     5813.88     5487.92    297.94 o 
  24   8   3    10215.68    10259.32    495.62 o 
  26   8   3       14.67       12.84    267.32 o 
  28   8   3     6608.27     6336.95    963.79 o 
  30   8   3     3884.86     4596.44    535.52 o 
 -33   9   3       74.51      306.05    563.43 o 
 -31   9   3      114.93        3.52    232.95 o 
 -29   9   3       44.19     -225.36    237.06 o 
 -27   9   3       81.73      371.92    217.95 o 
 -25   9   3      125.45      200.11    172.44 o 
 -23   9   3        5.26       97.83    151.64 o 
 -21   9   3      285.27      316.06    182.13 o 
 -19   9   3      355.08      481.81    131.91 o 
 -17   9   3      395.18      449.19    147.30 o 
 -15   9   3        1.35       86.03    158.90 o 
 -13   9   3      848.07     1392.97    183.80 o 
 -11   9   3      532.33      627.18    153.57 o 
  -9   9   3      293.24      403.31    108.47 o 
  -7   9   3     2173.96     2317.92    191.51 o 
  -5   9   3       25.74      386.92     93.46 o 
  -3   9   3     5272.19     5431.32    169.61 o 
  -1   9   3      803.08      897.36    111.24 o 
   1   9   3      138.09      403.59     69.48 o 
   3   9   3       86.80     1388.29    486.96 o 
   5   9   3     1560.18     2037.53    215.13 o 
   7   9   3      170.00      389.10    216.20 o 
   9   9   3       72.01      169.67    194.53 o 
  11   9   3     5012.01     4565.43    213.56 o 
  13   9   3      131.71      349.85    105.39 o 
  15   9   3      260.73      213.48    135.00 o 
  17   9   3       64.83       95.53    138.71 o 
  19   9   3      714.11      415.07    199.65 o 
  21   9   3      176.58       82.40    178.07 o 
  23   9   3     2567.62     1830.95    256.62 o 
  25   9   3       78.68      309.22    286.72 o 
  27   9   3       31.09       26.88    391.66 o 
  29   9   3      139.76      306.68    292.10 o 
 -30  10   3     1284.33      941.12    261.43 o 
 -28  10   3      776.36      459.00    250.06 o 
 -26  10   3     2025.46     2142.36    645.33 o 
 -24  10   3      191.52      175.29    179.80 o 
 -22  10   3    16465.41    15704.17    814.56 o 
 -20  10   3      818.00     1025.71    191.03 o 
 -18  10   3     6669.28     6582.22    331.90 o 
 -16  10   3     8644.48     9413.94    345.57 o 
 -14  10   3    10295.59    10388.24    222.28 o 
 -12  10   3    10612.33    10613.92    332.62 o 
 -10  10   3     6531.43     6391.96    193.62 o 
  -8  10   3    13007.17    13041.49    249.99 o 
  -6  10   3     1101.10     1550.83    152.36 o 
  -4  10   3    67289.12    66865.88    838.22 o 
  -2  10   3      236.29      511.69     90.93 o 
   0  10   3     3066.88     2916.75    260.84 o 
   2  10   3    30796.38    30569.73    547.33 o 
   4  10   3     4824.48     5664.85    296.27 o 
   6  10   3    13071.31    13887.49    395.23 o 
   8  10   3     1082.15     1187.68    266.64 o 
  10  10   3    15964.51    16105.81    447.04 o 
  12  10   3     4223.45     4494.03    357.90 o 
  14  10   3    21630.39    19545.83   1858.67 o 
  16  10   3     2123.70     1737.34    151.36 o 
  18  10   3      536.72      433.36    157.78 o 
  20  10   3     9282.43     9252.73    443.45 o 
  22  10   3     1253.97     1573.29    296.00 o 
  24  10   3     5231.58     6380.45    525.36 o 
  26  10   3      117.16      234.04    378.19 o 
  28  10   3     3502.09     3987.57    759.53 o 
 -29  11   3      218.16       89.14    301.45 o 
 -27  11   3       15.32      164.29    211.27 o 
 -25  11   3     2780.65     2453.64    384.24 o 
 -23  11   3     1951.69     2313.47    247.90 o 
 -21  11   3      136.35      112.00    214.82 o 
 -19  11   3      441.58      445.50    231.66 o 
 -17  11   3      887.78      840.82    188.06 o 
 -15  11   3      355.87      432.41    128.60 o 
 -13  11   3    17203.21    15683.69    358.88 o 
 -11  11   3     2790.68     3196.03    307.57 o 
  -9  11   3       51.19      187.68    102.29 o 
  -7  11   3    10572.18    10618.35    235.32 o 
  -5  11   3     1374.36     2042.32    148.37 o 
  -3  11   3     9351.80     9169.45    397.99 o 
  -1  11   3       24.10      105.06     84.56 o 
   1  11   3    11144.35    11530.30    482.84 o 
   3  11   3     3125.55     2775.50    219.09 o 
   5  11   3    18405.18    18636.66    540.37 o 
   7  11   3        4.48      -85.72    188.29 o 
   9  11   3      297.67      410.24    261.42 o 
  11  11   3     8685.25     9002.02    419.31 o 
  13  11   3     1504.57     1375.94    266.96 o 
  15  11   3     1880.13     1012.68    278.36 o 
  17  11   3        1.38     -295.59    304.92 o 
  19  11   3     1902.76      870.02    258.39 o 
  21  11   3     1322.83     1183.26    403.84 o 
  23  11   3     3485.95     3246.15    534.65 o 
  25  11   3       16.03     -281.33    358.20 o 
  27  11   3      117.33       91.77    377.65 o 
 -28  12   3      333.50      488.49    299.48 o 
 -26  12   3     1975.71     1639.21    369.24 o 
 -24  12   3      377.39      329.96    284.27 o 
 -22  12   3     1634.55     2054.63    267.05 o 
 -20  12   3      314.85      100.53    123.52 o 
 -18  12   3     3691.28     3042.06    208.93 o 
 -16  12   3     1967.69     1967.77    364.16 o 
 -14  12   3     1707.09     1564.33    232.23 o 
 -12  12   3     4482.77     4153.61    346.64 o 
 -10  12   3      967.21      903.06    167.75 o 
  -8  12   3    10818.73    11290.38    654.05 o 
  -6  12   3      498.87      679.93     83.17 o 
  -4  12   3    18168.55    17124.59    685.06 o 
  -2  12   3       51.92      176.87    101.43 o 
   0  12   3     1162.98     1706.74    161.39 o 
   2  12   3     7093.04     7331.91    438.05 o 
   4  12   3     1096.26     1518.15    206.24 o 
   6  12   3     6880.57     7615.95    423.06 o 
   8  12   3      155.91      -63.35    198.25 o 
  10  12   3     7301.35     8372.38    359.47 o 
  12  12   3      851.11     1209.71    343.59 o 
  14  12   3     2210.37     2945.31    412.67 o 
  16  12   3     1725.62     2828.05    463.31 o 
  18  12   3     1837.58     1715.55    450.92 o 
  20  12   3      696.91     1017.60    328.36 o 
  22  12   3      168.51      535.49    299.63 o 
  24  12   3     2113.01     1665.32    452.57 o 
  26  12   3       32.88     -612.12    664.37 o 
 -27  13   3     1028.31     -279.93    593.46 o 
 -25  13   3      985.88      581.32    300.32 o 
 -23  13   3     2150.88     1634.83    354.40 o 
 -21  13   3      432.18      336.31    277.44 o 
 -19  13   3      919.66      897.44    286.86 o 
 -17  13   3     1653.33     2004.11    306.99 o 
 -15  13   3       84.08      139.28    193.77 o 
 -13  13   3     9511.13     9401.06    645.40 o 
 -11  13   3        0.79        0.64    188.97 o 
  -9  13   3     1179.51     1253.88    260.37 o 
  -7  13   3     5928.17     4112.63    418.91 o 
  -5  13   3     8607.29     6515.01    522.32 o 
  -3  13   3     1568.91     1413.63    217.19 o 
  -1  13   3       62.58      282.73    179.69 o 
   1  13   3     8005.36     7690.01    367.29 o 
   3  13   3     2967.91     3224.93    441.22 o 
   5  13   3    13458.70    12189.52    455.65 o 
   7  13   3      529.14      658.69    260.59 o 
   9  13   3      857.78      806.09    236.87 o 
  11  13   3     5626.27     6212.95    450.47 o 
  13  13   3      487.18      589.19    379.27 o 
  15  13   3     3067.21     2894.56    400.29 o 
  17  13   3        3.32       50.72    226.53 o 
  19  13   3     2004.55     2289.57    379.81 o 
  21  13   3      294.76       72.57    364.62 o 
  23  13   3     1032.92     1168.79    428.50 o 
 -24  14   3      278.64      -56.00    345.96 o 
 -22  14   3       37.48      607.99    402.87 o 
 -20  14   3      569.90      663.33    350.33 o 
 -18  14   3     1098.05     1050.85    327.79 o 
 -16  14   3       17.15      201.78    224.19 o 
 -14  14   3       38.61      -60.25    217.10 o 
 -12  14   3      690.23     1043.19    214.42 o 
 -10  14   3       23.11      462.09    233.65 o 
  -8  14   3     3865.80     3074.96    488.52 o 
  -6  14   3      715.30      754.94    190.70 o 
  -4  14   3        7.57       84.66     81.18 o 
  -2  14   3     1325.52     1396.90    126.02 o 
   0  14   3     3227.98     4203.30    283.86 o 
   2  14   3       23.55      237.39    195.23 o 
   4  14   3      371.32      828.85    178.60 o 
   6  14   3     2125.35     3338.50    456.89 o 
   8  14   3       26.81      670.18    232.79 o 
  10  14   3      697.28      977.76    283.19 o 
  12  14   3       55.67      191.20    316.20 o 
  14  14   3        5.64      300.54    339.94 o 
  16  14   3      751.29      992.56    350.86 o 
  18  14   3     1616.26     1871.01    437.12 o 
  20  14   3       67.33      288.94    419.13 o 
 -21  15   3     1064.26      313.23    338.69 o 
 -19  15   3      736.36      820.89    346.67 o 
 -17  15   3     1380.46     1169.93    405.78 o 
 -15  15   3      291.57      292.17    259.59 o 
 -13  15   3     1928.10     2068.07    301.78 o 
 -11  15   3      675.38      348.89    210.37 o 
  -9  15   3     3859.17     3073.80    642.17 o 
  -7  15   3     1691.41     1537.35    407.25 o 
  -5  15   3     1442.08     1540.59    338.60 o 
  -3  15   3     1446.26     1651.73    551.95 o 
  -1  15   3      878.09      573.31    300.73 o 
   1  15   3     2362.32     2789.69    246.54 o 
   3  15   3       61.42      378.54    200.33 o 
   5  15   3     2457.84     1405.40    468.70 o 
   7  15   3     1980.90     1891.43    383.31 o 
   9  15   3     1714.29     2026.35    270.47 o 
  11  15   3     1367.78     1570.08    314.84 o 
  13  15   3      162.42      145.10    297.92 o 
  15  15   3     2017.04     1687.83    530.87 o 
  17  15   3       43.12      205.20    642.23 o 
  19  15   3     1764.37     1707.71    402.12 o 
 -18  16   3      138.63      497.61    337.56 o 
 -16  16   3        7.47     -194.73    352.47 o 
 -14  16   3       16.13      473.83    281.92 o 
 -12  16   3       10.17       53.89    275.91 o 
 -10  16   3       68.11      -83.78    276.78 o 
  -8  16   3       44.03      572.68    391.76 o 
  -6  16   3       12.44      553.29    435.26 o 
  -4  16   3      459.12      452.26    327.28 o 
  -2  16   3     1356.24     2194.45    388.90 o 
   0  16   3     1242.88     1781.56    428.13 o 
   2  16   3      159.17      362.06    311.23 o 
   4  16   3       19.51     -162.34    162.34 o 
   6  16   3       62.88      -80.09    237.05 o 
   8  16   3        3.40      374.63    355.42 o 
  10  16   3      142.49      580.78    307.35 o 
  12  16   3      143.03       53.56    307.08 o 
  14  16   3        6.98      530.58    294.55 o 
  16  16   3       13.85     1608.68   1063.75 o 
 -13  17   3      587.46     -350.75    628.92 o 
 -11  17   3      607.73     1623.87    518.00 o 
  -9  17   3     2821.02     4997.91    642.32 o 
  -7  17   3       93.28      366.38    505.00 o 
  -5  17   3       74.59      222.81    406.71 o 
  -3  17   3     2379.11     2218.97    447.72 o 
  -1  17   3      259.92      247.39    327.25 o 
   1  17   3     2065.57     1962.15    610.62 o 
   3  17   3      117.43       43.60    448.00 o 
   5  17   3      408.65      445.71    518.10 o 
   7  17   3      994.37     1093.23    603.88 o 
   9  17   3     1134.50     1287.54    449.76 o 
  11  17   3      462.00      493.12    311.32 o 
  -6  18   3      117.17     -416.74    416.74 o 
  -4  18   3      164.24     -449.24    449.24 o 
  -2  18   3       56.32     -244.38    508.03 o 
   0  18   3       88.47        2.22    384.89 o 
   2  18   3       96.01      825.58    572.33 o 
 -34   0   4      911.39      658.24    699.83 o 
 -32   0   4     6926.99     5591.19    824.87 o 
 -30   0   4    12136.50    11618.50    716.94 o 
 -28   0   4     1273.86     1720.65    537.47 o 
 -26   0   4    51083.17    49724.53   1707.92 o 
 -24   0   4     3016.48     3568.67    670.81 o 
 -22   0   4    15549.55    15821.35    675.57 o 
 -20   0   4    25537.06    25724.69    768.00 o 
 -18   0   4    99572.67    97726.01   2262.63 o 
 -16   0   4     6208.90     6763.78    405.09 o 
 -14   0   4     8241.14     6720.35    312.67 o 
 -12   0   4    56612.15    51499.48   1170.01 o 
 -10   0   4     1480.05     1131.37    391.91 o 
  -8   0   4   291120.19   296269.47   7381.48 o 
  -6   0   4    42666.54    42065.45    830.47 o 
  -4   0   4    69674.93    70908.90   2284.25 o 
  -2   0   4   241371.86   239436.03   7711.22 o 
   0   0   4     9333.62     9837.42    377.83 o 
   2   0   4   108302.71   110080.68   2306.65 o 
   4   0   4    43450.89    44678.51    874.90 o 
   6   0   4   126705.98   120514.28   2491.33 o 
   8   0   4    14983.90    15462.42    451.29 o 
  10   0   4   252987.22   256238.80   6546.43 o 
  12   0   4    19855.02    22469.76    692.37 o 
  14   0   4    12939.69    14079.51    632.37 o 
  16   0   4   114037.58   109162.29   2739.06 o 
  18   0   4    17639.56    17645.71   1263.43 o 
  20   0   4    25734.27    25291.96   1096.08 o 
  22   0   4      453.47      322.83    304.14 o 
  24   0   4    42804.88    40822.11   1644.52 o 
  26   0   4     6419.50     7319.72    621.18 o 
  28   0   4    14237.58    14119.05    845.11 o 
  30   0   4     3635.20     4353.75    590.57 o 
  32   0   4       21.66      -76.30    401.70 o 
  34   0   4     9000.82     9794.12   1048.62 o 
 -37   1   4       14.86      478.03    600.92 o 
 -35   1   4      401.21     -697.97    697.97 o 
 -33   1   4      680.03     1164.72    389.68 o 
 -31   1   4      100.09     -121.79    408.18 o 
 -29   1   4     1008.16      888.65    305.28 o 
 -27   1   4      179.01      552.68    313.77 o 
 -25   1   4     4698.60     3932.97    371.78 o 
 -23   1   4       70.81      129.29    197.62 o 
 -21   1   4     1463.65     1701.24    256.14 o 
 -19   1   4     1988.40     2222.33    287.92 o 
 -17   1   4    17400.45    16970.59    406.21 o 
 -15   1   4     1062.96     1216.72    163.38 o 
 -13   1   4    15974.46    16394.86    320.55 o 
 -11   1   4    86762.52    86321.13   1278.06 o 
  -9   1   4     6491.67     7640.78    246.48 o 
  -7   1   4     2810.48     3138.25    123.56 o 
  -5   1   4    16853.90    15846.17    297.26 o 
  -3   1   4    92019.15    89359.74   1162.05 o 
  -1   1   4       45.88      508.72    150.91 o 
   1   1   4    54841.20    51791.95    758.05 o 
   3   1   4    11891.31    12013.17    266.20 o 
   5   1   4     8705.64     8241.02    293.39 o 
   7   1   4     8494.90     8362.15    248.87 o 
   9   1   4    13383.32    13570.45    599.27 o 
  11   1   4     2533.16     2595.74    276.91 o 
  13   1   4     3439.94     3295.32    251.34 o 
  15   1   4    12262.88    12173.84    500.33 o 
  17   1   4     2760.26     3186.64    286.31 o 
  19   1   4       41.04       66.01    183.15 o 
  21   1   4       21.13      212.26    220.75 o 
  23   1   4     1685.91     1436.62    293.42 o 
  25   1   4     6949.93     5582.11    396.74 o 
  27   1   4     1722.14     1587.24    352.30 o 
  29   1   4       12.90      -28.27    268.29 o 
  31   1   4      798.27      892.80    409.99 o 
  33   1   4      226.60      526.85    366.17 o 
 -36   2   4     5946.71     7468.61   1022.69 o 
 -34   2   4     1559.49     1067.20    553.30 o 
 -32   2   4     4263.70     4643.16    869.66 o 
 -30   2   4     9383.02     9032.50    899.52 o 
 -28   2   4     2077.58     2284.31    477.71 o 
 -26   2   4    30447.63    28733.84    781.25 o 
 -24   2   4     1387.86     1516.64    263.50 o 
 -22   2   4    18373.34    17469.57    736.95 o 
 -20   2   4    14381.05    14331.44    459.54 o 
 -18   2   4    42277.64    43043.53    777.71 o 
 -16   2   4    14425.69    14179.14    468.70 o 
 -14   2   4    20536.55    20654.24    408.29 o 
 -12   2   4    81459.68    77508.65   1108.92 o 
 -10   2   4     1942.50     2073.50    176.28 o 
  -8   2   4   101658.08    98145.43   1052.47 o 
  -6   2   4     1970.47     2553.08    121.58 o 
  -4   2   4     2342.28     2171.35    114.76 o 
  -2   2   4    65907.46    62471.28    765.49 o 
   0   2   4   104353.55   100076.56   1539.87 o 
   2   2   4    31187.44    30597.11    455.69 o 
   4   2   4    31022.99    31760.39    452.04 o 
   6   2   4   132374.50   133175.13   2017.51 o 
   8   2   4     5492.97     4738.22    188.02 o 
  10   2   4   130944.47   128413.59   2009.78 o 
  12   2   4    11459.97    10109.29    399.21 o 
  14   2   4    11816.22    11530.87    510.32 o 
  16   2   4    45933.42    44540.46    894.05 o 
  18   2   4    13348.42    13536.12    648.63 o 
  20   2   4    20570.08    20119.34    555.48 o 
  22   2   4       99.58     -199.72    228.01 o 
  24   2   4    26276.27    25850.97    782.47 o 
  26   2   4     2046.07     1575.05    334.72 o 
  28   2   4    12536.85    12789.48    622.99 o 
  30   2   4     2682.72     2353.12    456.20 o 
  32   2   4     1010.54     1104.70    558.10 o 
 -37   3   4       48.52      453.17    435.38 o 
 -35   3   4     3363.08     3548.07    676.74 o 
 -33   3   4     1760.21     2064.22    463.18 o 
 -31   3   4      766.14      838.50    373.53 o 
 -29   3   4     3724.14     4012.22    485.22 o 
 -27   3   4     3467.84     4403.60    411.93 o 
 -25   3   4     6615.75     7033.87    645.96 o 
 -23   3   4     1536.98     1577.27    228.97 o 
 -21   3   4    12101.15    12214.50    377.58 o 
 -19   3   4     1877.41     1830.07    236.46 o 
 -17   3   4    34991.85    35130.84    648.96 o 
 -15   3   4     4028.42     4137.35    322.70 o 
 -13   3   4    13675.64    13823.11    318.13 o 
 -11   3   4   206678.84   216859.89   3238.56 o 
  -9   3   4    44297.80    44683.12    515.78 o 
  -7   3   4     2122.40     2440.47    149.62 o 
  -5   3   4    10961.49    11315.25    145.48 o 
  -3   3   4    43924.45    44523.45    511.92 o 
  -1   3   4    39901.64    39811.98    445.60 o 
   1   3   4   138880.59   141559.91   2484.76 o 
   3   3   4      238.38      574.22    147.11 o 
   5   3   4     2324.19     3296.70    148.37 o 
   7   3   4   108612.10   110394.58   1654.97 o 
   9   3   4   107134.74   107018.56   1677.58 o 
  11   3   4      377.11      496.18    135.13 o 
  13   3   4      359.24      545.88    187.01 o 
  15   3   4    33784.40    33903.42    700.02 o 
  17   3   4     5352.85     5219.60    321.62 o 
  19   3   4     9009.74     9689.01    413.10 o 
  21   3   4      681.46       79.73    275.44 o 
  23   3   4      180.41      104.04    231.25 o 
  25   3   4    16877.42    17517.59    894.83 o 
  27   3   4     9967.27     9213.66    544.66 o 
  29   3   4      270.38      428.84    353.69 o 
  31   3   4     1538.83     1613.10    387.00 o 
  33   3   4     2501.79     1743.18    440.26 o 
 -36   4   4     2347.83     2742.19    675.23 o 
 -34   4   4     1488.30     1371.47    541.32 o 
 -32   4   4     3508.53     4591.49    630.90 o 
 -30   4   4     4026.96     4973.85    423.50 o 
 -28   4   4     4996.34     5261.97    925.32 o 
 -26   4   4     7482.19     7655.75    379.53 o 
 -24   4   4      106.34     -153.32    205.95 o 
 -22   4   4    29782.73    29385.17    764.44 o 
 -20   4   4     2019.39     2077.78    234.24 o 
 -18   4   4    11173.04    11560.18    445.58 o 
 -16   4   4    37319.80    37672.75    708.27 o 
 -14   4   4    27277.37    27800.61    463.04 o 
 -12   4   4    44965.32    47778.63    652.08 o 
 -10   4   4     5953.95     6901.18    205.87 o 
  -8   4   4    49458.90    48996.07    608.73 o 
  -6   4   4    30622.04    31051.20    336.01 o 
  -4   4   4   140504.58   136836.92   1483.08 o 
  -2   4   4     9922.85     9890.69    181.62 o 
   0   4   4    57410.82    56628.85    593.33 o 
   2   4   4    46786.63    45453.94    567.09 o 
   4   4   4    66753.15    67306.87    943.25 o 
   6   4   4    75403.13    76713.53   1243.38 o 
   8   4   4     1877.50     2253.25    188.66 o 
  10   4   4    29143.84    28953.65    515.55 o 
  12   4   4    15915.73    14122.79    387.74 o 
  14   4   4    19564.28    19635.63    506.86 o 
  16   4   4     3415.76     3834.88    290.32 o 
  18   4   4     2611.84     2754.01    245.80 o 
  20   4   4    21247.36    21960.08    681.57 o 
  22   4   4      725.87      803.89    313.54 o 
  24   4   4     8472.69     9104.75    605.51 o 
  26   4   4      798.84      618.61    294.82 o 
  28   4   4     3615.70     2965.57    432.37 o 
  30   4   4     2331.44     2810.96    375.55 o 
  32   4   4     4438.33     4948.73    766.08 o 
 -35   5   4     5393.17     7281.39    787.95 o 
 -33   5   4      805.59      569.04    372.02 o 
 -31   5   4     4242.97     4674.68   1343.68 o 
 -29   5   4     1620.52     2847.75    310.10 o 
 -27   5   4    22762.97    22016.76    985.53 o 
 -25   5   4      436.02      463.79    237.89 o 
 -23   5   4     2298.11     2810.12    267.32 o 
 -21   5   4    25758.47    25501.16    630.32 o 
 -19   5   4     2739.32     2584.95    219.97 o 
 -17   5   4    35588.03    36778.05    897.53 o 
 -15   5   4       33.97      -60.67    116.16 o 
 -13   5   4    31216.63    33260.35    495.39 o 
 -11   5   4    17483.71    18263.14    372.09 o 
  -9   5   4    51311.05    50358.86    593.51 o 
  -7   5   4    22154.11    22467.21    346.08 o 
  -5   5   4    27543.62    28230.89    322.61 o 
  -3   5   4    49555.73    50395.13    924.10 o 
  -1   5   4     6951.38     6562.78    153.90 o 
   1   5   4   105305.63   107691.87   1236.30 o 
   3   5   4     5106.70     4832.32    202.04 o 
   5   5   4    29528.88    30011.34    841.04 o 
   7   5   4    79525.89    80041.30   1598.96 o 
   9   5   4    83032.16    81109.80   1349.16 o 
  11   5   4     7638.40     7647.75    276.89 o 
  13   5   4     4109.94     4194.70    246.95 o 
  15   5   4    32879.04    32423.24    661.29 o 
  17   5   4     4730.99     4517.44    313.03 o 
  19   5   4    26579.26    26646.08   1067.77 o 
  21   5   4     9269.79     8657.34    412.49 o 
  23   5   4     5116.88     5091.83    331.05 o 
  25   5   4     6762.79     6605.90    444.99 o 
  27   5   4     2829.65     2080.58    312.43 o 
  29   5   4     2918.97     3002.01    418.05 o 
  31   5   4       73.44      118.59    280.53 o 
 -34   6   4      484.35      217.73    601.47 o 
 -32   6   4     1155.09     1115.46    467.62 o 
 -30   6   4      752.03      444.38    399.79 o 
 -28   6   4      857.76      698.64    276.66 o 
 -26   6   4       47.07     -311.22    311.22 o 
 -24   6   4     3416.80     3816.81    549.51 o 
 -22   6   4    10176.84    10520.87    783.65 o 
 -20   6   4      891.87      922.93    197.50 o 
 -18   6   4      377.88      784.46    166.93 o 
 -16   6   4    10207.22    10655.61    245.97 o 
 -14   6   4    12374.52    11714.43    239.95 o 
 -12   6   4     8720.22     8611.26    216.12 o 
 -10   6   4     3797.19     3922.84    163.18 o 
  -8   6   4    15352.52    15094.17    217.73 o 
  -6   6   4    26095.13    26278.49    290.63 o 
  -4   6   4   101792.10    96659.55   1019.78 o 
  -2   6   4    12045.87    11517.67    176.31 o 
   0   6   4       12.78      328.93     69.16 o 
   2   6   4    36929.45    36265.82    438.47 o 
   4   6   4     7424.67     7686.32    211.03 o 
   6   6   4    13098.61    12764.93    291.19 o 
   8   6   4      644.23      879.80    173.50 o 
  10   6   4      672.81      802.20    175.03 o 
  12   6   4     7741.54     8033.50    290.92 o 
  14   6   4    29087.06    28440.02    673.41 o 
  16   6   4     1340.65      983.15    231.65 o 
  18   6   4      388.61      677.81    181.06 o 
  20   6   4    10452.70    10363.51    453.02 o 
  22   6   4     1192.36      765.48    270.44 o 
  24   6   4     1804.05     2244.39    625.27 o 
  26   6   4       73.29      244.81    255.29 o 
  28   6   4      872.41      225.07    377.40 o 
  30   6   4     2730.08     2904.50    719.40 o 
  32   6   4     2698.15     2461.91    661.68 o 
 -35   7   4     3552.31     4384.93   1293.29 o 
 -33   7   4        0.46      -82.50    397.09 o 
 -31   7   4     9313.73     9060.95   1282.09 o 
 -29   7   4      107.73     -236.03    236.03 o 
 -27   7   4    14291.84    11820.34    860.36 o 
 -25   7   4     1856.73     1981.96    260.21 o 
 -23   7   4    18553.03    19187.62    449.47 o 
 -21   7   4    15338.11    16607.94    398.37 o 
 -19   7   4     7831.45     8138.00    262.05 o 
 -17   7   4    23987.02    25410.04    476.32 o 
 -15   7   4     4769.10     4775.80    301.78 o 
 -13   7   4    90157.10    97103.44   1454.78 o 
 -11   7   4     1386.41     2257.37    184.40 o 
  -9   7   4    11299.23    12295.81    218.62 o 
  -7   7   4    37421.21    38025.56    414.84 o 
  -5   7   4    17602.42    17624.62    362.65 o 
  -3   7   4    37709.84    37487.68    430.96 o 
  -1   7   4      190.82      483.56     87.26 o 
   1   7   4    37050.72    37030.52    438.75 o 
   3   7   4    28133.86    28914.84    363.14 o 
   5   7   4    59105.88    59458.73    864.77 o 
   7   7   4     3670.39     3885.76    188.58 o 
   9   7   4      673.46      622.03    123.80 o 
  11   7   4    59368.76    58930.25    984.35 o 
  13   7   4    10254.88    10030.60    261.55 o 
  15   7   4    32595.35    32071.17    691.67 o 
  17   7   4     1495.14     1407.78    213.65 o 
  19   7   4    16843.84    16235.41    552.31 o 
  21   7   4    10452.80    10157.09    496.44 o 
  23   7   4    10219.63     9715.88    696.58 o 
  25   7   4     2811.29     2701.48    338.65 o 
  27   7   4      111.27      296.30    264.12 o 
  29   7   4    10408.59    10253.40    653.76 o 
  31   7   4       49.93     -121.36    311.75 o 
 -34   8   4        1.42      637.86    401.95 o 
 -32   8   4       11.72      133.43    354.19 o 
 -30   8   4        1.31      773.35    478.07 o 
 -28   8   4      182.36      -13.10    205.25 o 
 -26   8   4      299.85      423.38    200.65 o 
 -24   8   4     2388.18     3106.03    473.13 o 
 -22   8   4      263.55      447.97    164.72 o 
 -20   8   4     2037.85     1980.60    190.90 o 
 -18   8   4     1355.96     1473.50    151.17 o 
 -16   8   4      436.13      711.26    186.09 o 
 -14   8   4       83.64      372.30    148.16 o 
 -12   8   4     1088.90     1660.30    173.49 o 
 -10   8   4       13.52      208.98     78.09 o 
  -8   8   4     5019.43     6087.15    180.81 o 
  -6   8   4     1709.78     2357.83    119.15 o 
  -4   8   4       20.55      584.87    100.07 o 
  -2   8   4        5.18      415.41     99.49 o 
   0   8   4     1819.63     2220.89    123.22 o 
   2   8   4     2765.21     2792.86    189.18 o 
   4   8   4      166.14      290.45     72.78 o 
   6   8   4     1161.41     1525.41     96.88 o 
   8   8   4        0.74      120.48    127.89 o 
  10   8   4     2778.22     3051.53    228.32 o 
  12   8   4     1075.85     1768.17    284.17 o 
  14   8   4     2112.50     2745.00    219.03 o 
  16   8   4      628.75      220.82    206.72 o 
  18   8   4        9.34      178.80    168.15 o 
  20   8   4      334.99      690.74    276.28 o 
  22   8   4      291.96      461.03    274.75 o 
  24   8   4       17.88      183.01    238.66 o 
  26   8   4        8.33      247.30    386.54 o 
  28   8   4        1.75        5.17    286.93 o 
  30   8   4      343.74      -39.61    337.54 o 
 -33   9   4      137.19      126.52    296.15 o 
 -31   9   4     8263.98     9219.78    654.75 o 
 -29   9   4      205.05      544.88    208.08 o 
 -27   9   4      546.53      645.29    213.43 o 
 -25   9   4     7203.07     7657.56    610.02 o 
 -23   9   4    10790.72    10762.75    317.13 o 
 -21   9   4     5309.18     6385.68    289.82 o 
 -19   9   4     5399.18     6667.76    340.95 o 
 -17   9   4    14193.49    15152.39    599.30 o 
 -15   9   4     1488.07     1886.88    287.97 o 
 -13   9   4    35770.09    35432.20    537.50 o 
 -11   9   4        8.16      171.60     94.71 o 
  -9   9   4     2036.74     2484.73    123.20 o 
  -7   9   4    27929.92    28575.54    383.47 o 
  -5   9   4     7325.06     8212.83    221.73 o 
  -3   9   4    34200.49    33826.38    735.28 o 
  -1   9   4      624.92      657.54    108.97 o 
   1   9   4     9857.57     9280.32    208.71 o 
   3   9   4    18590.94    18273.11    535.12 o 
   5   9   4    34256.07    34677.91    717.56 o 
   7   9   4      180.84      175.36    102.10 o 
   9   9   4      824.73      721.96    161.91 o 
  11   9   4    49848.93    48584.11    800.55 o 
  13   9   4     2648.86     2462.65    176.41 o 
  15   9   4    14819.62    14435.18    537.49 o 
  17   9   4      265.85      285.31    140.55 o 
  19   9   4     9085.47     8025.62    569.68 o 
  21   9   4     4329.66     4098.85    627.86 o 
  23   9   4     8342.89     7111.04    632.80 o 
  25   9   4     3340.71     3098.76    444.73 o 
  27   9   4       12.01      105.92    307.91 o 
  29   9   4     9887.57     8829.30    579.74 o 
 -30  10   4      280.29     -146.14    268.84 o 
 -28  10   4      335.35      275.26    218.48 o 
 -26  10   4      201.50      249.30    200.75 o 
 -24  10   4       96.19       49.38    172.22 o 
 -22  10   4      380.12      894.54    248.89 o 
 -20  10   4       27.98      223.46    208.81 o 
 -18  10   4      133.54      337.69    195.77 o 
 -16  10   4     1460.48     2211.96    257.13 o 
 -14  10   4     2814.54     3363.90    199.81 o 
 -12  10   4     1433.76     1865.07    199.58 o 
 -10  10   4     1741.53     2044.18    156.33 o 
  -8  10   4     2284.92     2253.30    159.50 o 
  -6  10   4     1230.77     1889.48    163.47 o 
  -4  10   4    11830.98    11973.21    261.35 o 
  -2  10   4     2436.78     2746.46    166.64 o 
   0  10   4       83.55      187.92     78.47 o 
   2  10   4     2783.96     3461.46    257.24 o 
   4  10   4     3540.79     4418.23    275.29 o 
   6  10   4     3918.92     3930.28    302.22 o 
   8  10   4        0.42      554.23    234.35 o 
  10  10   4      499.31     1248.51    235.52 o 
  12  10   4     2689.47     1158.80    405.93 o 
  14  10   4     2457.14     2290.39    266.84 o 
  16  10   4      255.82      412.55    145.09 o 
  18  10   4      110.99      -29.44    209.48 o 
  20  10   4     1672.11     1550.86    275.97 o 
  22  10   4      337.99      486.88    182.55 o 
  24  10   4      751.39      480.87    226.88 o 
  26  10   4      239.66      608.81    383.00 o 
  28  10   4      241.82      200.23    385.45 o 
 -29  11   4        1.73     -405.24    405.24 o 
 -27  11   4      159.57      416.74    360.97 o 
 -25  11   4     3125.99     3460.84    404.05 o 
 -23  11   4     3318.70     3587.11    358.01 o 
 -21  11   4     4243.06     4363.35    400.13 o 
 -19  11   4      257.36       60.27    178.40 o 
 -17  11   4     8963.86     8483.36    478.57 o 
 -15  11   4     1335.73     1483.24    181.88 o 
 -13  11   4     8985.89     9774.65    257.15 o 
 -11  11   4     1284.26      847.38    153.01 o 
  -9  11   4     6145.63     5634.48    228.95 o 
  -7  11   4    10476.73    11313.06    228.36 o 
  -5  11   4     1644.43     2121.00    145.48 o 
  -3  11   4    29028.79    29651.73    481.39 o 
  -1  11   4     2015.88     2476.43    167.51 o 
   1  11   4    22716.54    23350.41    579.60 o 
   3  11   4     1259.93     1678.45    275.13 o 
   5  11   4     5219.00     6380.65    385.20 o 
   7  11   4     3286.87     3701.74    338.86 o 
   9  11   4     1390.59     1454.78    310.73 o 
  11  11   4    10778.52    11207.63    581.29 o 
  13  11   4       71.20     -229.82    293.42 o 
  15  11   4     9502.18    10148.59    475.16 o 
  17  11   4      429.07      315.92    156.90 o 
  19  11   4     4226.37     3849.85    625.39 o 
  21  11   4     2309.54     3084.10    593.68 o 
  23  11   4     2268.17     2989.67    814.02 o 
  25  11   4     1921.86     2796.16    638.94 o 
 -28  12   4      462.60      298.95    612.00 o 
 -26  12   4      268.01      528.19    318.59 o 
 -24  12   4     1073.14     1445.39    271.23 o 
 -22  12   4     5538.62     4218.11    438.51 o 
 -20  12   4       90.63       43.94    138.27 o 
 -18  12   4      245.93      234.28    170.26 o 
 -16  12   4     4662.98     4060.47    402.15 o 
 -14  12   4     1221.76     1241.79    174.66 o 
 -12  12   4     5347.72     5501.57    339.97 o 
 -10  12   4      862.24      842.05    124.92 o 
  -8  12   4     1192.29     1175.97    126.73 o 
  -6  12   4     3376.49     3097.31    202.67 o 
  -4  12   4    10005.60     8478.19    536.49 o 
  -2  12   4     1726.25     1407.87    195.13 o 
   0  12   4      172.36      179.03    208.74 o 
   2  12   4    13682.92    13523.96    429.51 o 
   4  12   4      759.00      536.10    205.24 o 
   6  12   4     4973.95     4535.98    522.03 o 
   8  12   4        8.56      189.49    262.11 o 
  10  12   4      925.81     1008.62    274.87 o 
  12  12   4     4572.83     4111.76    389.28 o 
  14  12   4     3470.11     3277.65    391.40 o 
  16  12   4      982.39      632.84    380.60 o 
  18  12   4       58.45      111.57    244.05 o 
  20  12   4     4923.83     4631.30    993.96 o 
  22  12   4      163.04      289.93    367.79 o 
  24  12   4     1146.82      266.85    338.74 o 
 -25  13   4      137.73     -251.73    332.36 o 
 -23  13   4      104.74       31.59    286.15 o 
 -21  13   4     1283.80     1341.83    319.68 o 
 -19  13   4       12.69      408.49    261.18 o 
 -17  13   4     1964.93     2363.27    509.66 o 
 -15  13   4       62.06      342.95    154.40 o 
 -13  13   4     1165.22     1323.99    162.59 o 
 -11  13   4     3323.61     3192.90    362.19 o 
  -9  13   4     4295.01     3912.05    176.50 o 
  -7  13   4     2363.30     2793.75    231.71 o 
  -5  13   4      871.84      715.81    110.92 o 
  -3  13   4     1673.88     1513.83    257.39 o 
  -1  13   4       63.59       77.98    179.45 o 
   1  13   4     7275.11     7740.73    659.51 o 
   3  13   4      629.75      726.58    260.95 o 
   5  13   4     2249.30     2466.73    266.97 o 
   7  13   4     5386.84     6242.01    466.54 o 
   9  13   4     4406.16     4962.81    605.00 o 
  11  13   4      358.42     1162.93    263.67 o 
  13  13   4       19.06     -106.49    321.21 o 
  15  13   4     2818.58     3870.55    386.03 o 
  17  13   4      241.28      653.82    332.12 o 
  19  13   4     1416.59     1932.45    439.05 o 
  21  13   4       49.25     -342.86    342.86 o 
  23  13   4      263.41     -653.18    653.18 o 
 -24  14   4      197.98     -356.37    356.37 o 
 -22  14   4     3563.99     3371.39    426.83 o 
 -20  14   4        3.75     -102.98    270.58 o 
 -18  14   4     1418.13     1376.82    295.40 o 
 -16  14   4     1393.88      763.59    290.89 o 
 -14  14   4     1615.09      736.20    275.29 o 
 -12  14   4     4054.36     3355.03    421.83 o 
 -10  14   4        8.30      197.31    215.36 o 
  -8  14   4     3175.40     2095.37    255.11 o 
  -6  14   4     2453.66     1441.05    326.73 o 
  -4  14   4     2442.59     1801.32    208.89 o 
  -2  14   4     1598.14     1752.32    246.09 o 
   0  14   4     1768.43      733.30    321.62 o 
   2  14   4     3515.67     3509.92    400.94 o 
   4  14   4     1194.56      793.92    291.04 o 
   6  14   4     5034.46     5119.97    408.90 o 
   8  14   4       33.27     -198.74    227.93 o 
  10  14   4     2119.71     2282.03    419.13 o 
  12  14   4     1394.21     1091.52    266.89 o 
  14  14   4     2153.57     2726.09    817.12 o 
  16  14   4      944.85      470.67    423.55 o 
  18  14   4      461.00      562.37    508.38 o 
  20  14   4     2119.28     2153.19    387.13 o 
 -21  15   4      243.63     1363.48    439.60 o 
 -19  15   4        2.17      -92.69    335.11 o 
 -17  15   4      393.46      692.31    375.67 o 
 -15  15   4      131.05      492.48    269.90 o 
 -13  15   4       24.98      234.70    236.35 o 
 -11  15   4     1074.12     1103.18    306.77 o 
  -9  15   4     1388.21     1239.83    443.38 o 
  -7  15   4       57.97      -26.33    137.71 o 
  -5  15   4      596.91      597.46    218.94 o 
  -3  15   4      270.24      247.33    222.41 o 
  -1  15   4      226.47      560.24    237.55 o 
   1  15   4      105.38      223.41    305.90 o 
   3  15   4      120.31       79.10    187.42 o 
   5  15   4      180.41      739.91    280.98 o 
   7  15   4      737.48     1175.01    297.60 o 
   9  15   4     1195.38      967.71    503.71 o 
  11  15   4       11.99      333.74    285.58 o 
  13  15   4       38.05     1047.69    415.66 o 
  15  15   4      260.73      346.18    327.28 o 
  17  15   4       35.91      648.01    551.79 o 
 -18  16   4     1607.12     1081.81    360.88 o 
 -16  16   4      331.55     -149.35    339.47 o 
 -14  16   4      644.36      607.72    332.74 o 
 -12  16   4     1846.57     1966.57    759.12 o 
 -10  16   4       21.81      647.76    510.19 o 
  -8  16   4     4525.32     2701.63   1251.15 o 
  -6  16   4       38.21      323.40    444.58 o 
  -4  16   4     2255.24     1857.08    357.56 o 
  -2  16   4      985.36      880.10    382.01 o 
   0  16   4     1652.57     2695.43   1112.27 o 
   2  16   4     1064.75     1141.41    474.01 o 
   4  16   4      179.78      268.03    255.69 o 
   6  16   4     1927.05     1658.27    550.04 o 
   8  16   4      125.50      467.67    278.16 o 
  10  16   4     2346.69     2618.66    347.82 o 
  12  16   4      366.76      142.54    319.16 o 
  14  16   4     1585.76      911.94    384.91 o 
 -13  17   4       40.35      178.08    404.96 o 
 -11  17   4       11.34     -262.59    487.08 o 
  -9  17   4       15.73     1460.36    590.90 o 
  -7  17   4      305.97     -184.04    321.07 o 
  -5  17   4      341.34      339.17    380.27 o 
  -3  17   4        0.49      -76.31    305.76 o 
  -1  17   4       50.37       -7.13    748.35 o 
   1  17   4      108.03     -418.36    675.57 o 
   3  17   4        1.04      495.44    558.00 o 
   5  17   4       21.93      114.86    480.17 o 
   7  17   4        3.34      193.64    445.98 o 
   9  17   4        0.38      462.49    416.44 o 
 -37   1   5       24.68      144.97    424.82 o 
 -35   1   5    12532.49    13570.42   1109.91 o 
 -33   1   5      901.63     1202.66    366.80 o 
 -31   1   5     3833.18     5126.50    798.37 o 
 -29   1   5    13437.29    13605.98    533.96 o 
 -27   1   5    22089.64    22873.18    695.66 o 
 -25   1   5    13495.20    13424.48    548.69 o 
 -23   1   5     5771.29     6962.54    536.04 o 
 -21   1   5    37279.92    37870.99    850.09 o 
 -19   1   5      347.08      575.03    187.99 o 
 -17   1   5    63750.21    61195.54   1202.99 o 
 -15   1   5     3872.56     4781.41    544.70 o 
 -13   1   5     5328.83     7407.02    273.88 o 
 -11   1   5   173956.53   171802.03   2973.95 o 
  -9   1   5   177786.95   181308.06   2540.58 o 
  -7   1   5    71279.39    67625.68    725.05 o 
  -5   1   5     9091.27     9846.77    278.74 o 
  -3   1   5   198938.25   200255.23   3297.48 o 
  -1   1   5    52940.02    53009.57   1004.88 o 
   1   1   5   179873.39   176771.42   2836.61 o 
   3   1   5     7688.42     7708.97    330.78 o 
   5   1   5     5912.55     6605.93    374.96 o 
   7   1   5   251007.19   251015.61   4646.24 o 
   9   1   5    61280.54    57538.00    999.92 o 
  11   1   5    60885.25    59521.79   1005.36 o 
  13   1   5    13034.55    13184.85    392.40 o 
  15   1   5    31963.48    30879.81    704.66 o 
  17   1   5    18105.16    17889.61    538.72 o 
  19   1   5    30227.49    31840.00    797.06 o 
  21   1   5    12293.31    10204.29    426.67 o 
  23   1   5     8597.00     7514.91    481.26 o 
  25   1   5    38595.33    38481.11   1155.30 o 
  27   1   5     3282.41     3852.19    381.32 o 
  29   1   5     7043.30     7433.01    630.36 o 
  31   1   5     2401.62     2543.73    395.18 o 
  33   1   5     5847.50     6326.06    676.52 o 
 -36   2   5     1167.92     1548.61    499.47 o 
 -34   2   5        6.28     -108.45    419.66 o 
 -32   2   5      299.26      589.91    306.00 o 
 -30   2   5     4531.50     4255.78    419.66 o 
 -28   2   5      269.43      409.38    262.13 o 
 -26   2   5     8888.45     9184.84    636.24 o 
 -24   2   5      565.45      708.26    238.31 o 
 -22   2   5      197.39      547.86    242.62 o 
 -20   2   5    12640.41    12346.90    498.02 o 
 -18   2   5    28579.48    28289.03    642.29 o 
 -16   2   5     3395.09     3825.65    366.88 o 
 -14   2   5     4502.72     5260.61    348.63 o 
 -12   2   5    17981.85    17911.84    496.21 o 
 -10   2   5     7565.33     8738.28    224.87 o 
  -8   2   5    36521.51    36143.18    443.95 o 
  -6   2   5    18921.66    18427.37    203.47 o 
  -4   2   5    16839.78    16522.57    286.07 o 
  -2   2   5   110644.72   106848.28   1519.74 o 
   0   2   5    75434.07    77031.45   1195.05 o 
   2   2   5    18418.91    19976.24    346.07 o 
   4   2   5     5184.31     5350.21    218.66 o 
   6   2   5    27025.30    29892.64    514.98 o 
   8   2   5     4720.88     4547.55    270.44 o 
  10   2   5    55480.09    53724.75    962.89 o 
  12   2   5     1042.74     1520.88    259.44 o 
  14   2   5      670.05      526.64    243.09 o 
  16   2   5    34529.00    34215.36    842.73 o 
  18   2   5     1693.50     1189.23    287.92 o 
  20   2   5      872.58      509.94    233.64 o 
  22   2   5      203.79      150.02    223.99 o 
  24   2   5     4782.88     3907.43    422.72 o 
  26   2   5       19.65      767.06    336.62 o 
  28   2   5     2611.31     3703.85    435.90 o 
  30   2   5        1.70      368.97    321.04 o 
  32   2   5       91.99      357.62    402.52 o 
 -37   3   5      465.78      354.99    435.38 o 
 -35   3   5     4996.75     3817.87    706.13 o 
 -33   3   5       24.02     -497.55    589.73 o 
 -31   3   5     5794.88     5295.44    507.38 o 
 -29   3   5      576.40      914.12    341.86 o 
 -27   3   5     4302.47     4669.30    518.26 o 
 -25   3   5     6384.92     7373.85    432.09 o 
 -23   3   5     2685.52     3228.72    322.70 o 
 -21   3   5    22298.33    22196.61    518.49 o 
 -19   3   5      390.86      290.64    187.26 o 
 -17   3   5    31099.80    31266.00    674.49 o 
 -15   3   5     3106.21     3902.51    384.65 o 
 -13   3   5    84578.53    87650.73   1167.18 o 
 -11   3   5     7193.21     7365.21    180.93 o 
  -9   3   5    29925.95    28269.53    377.20 o 
  -7   3   5    73883.53    73145.95    849.92 o 
  -5   3   5       94.61      247.55     63.51 o 
  -3   3   5    39607.93    36380.64    506.80 o 
  -1   3   5       20.91      174.61     76.97 o 
   1   3   5    11701.19    10541.22    455.52 o 
   3   3   5     1923.57     2013.30    212.26 o 
   5   3   5    78883.72    79206.07   1107.73 o 
   7   3   5    40397.52    40082.85    690.57 o 
   9   3   5    19305.53    18520.69    433.40 o 
  11   3   5    70816.02    70892.63   1186.98 o 
  13   3   5        3.20      586.96    175.26 o 
  15   3   5    31661.40    32512.09    676.65 o 
  17   3   5     1181.97     1228.73    232.25 o 
  19   3   5    19253.83    18108.82    678.80 o 
  21   3   5     7203.30     6873.04    455.53 o 
  23   3   5     3500.44     4207.06    830.36 o 
  25   3   5    14704.00    15003.29    786.01 o 
  27   3   5      204.39      -57.00    314.61 o 
  29   3   5     7168.60     7782.89    544.71 o 
  31   3   5      391.99     -240.37    383.51 o 
 -36   4   5     3514.91     5460.26   1142.13 o 
 -34   4   5      816.80      933.82    412.63 o 
 -32   4   5     1474.30     2951.81    646.48 o 
 -30   4   5     4424.14     4773.83    378.13 o 
 -28   4   5     1063.79      365.67    298.27 o 
 -26   4   5    13788.52    14347.29    515.57 o 
 -24   4   5       14.15      -22.18    279.60 o 
 -22   4   5     1564.71     2238.62    361.24 o 
 -20   4   5    11043.60    11252.70    388.78 o 
 -18   4   5    31413.40    32627.39    858.34 o 
 -16   4   5     7606.24     7506.06    253.42 o 
 -14   4   5      246.40      306.42     96.54 o 
 -12   4   5    28393.15    27651.13    409.61 o 
 -10   4   5    11628.84    12125.09    240.53 o 
  -8   4   5    73775.41    75552.57    927.27 o 
  -6   4   5     4698.91     4959.71     97.25 o 
  -4   4   5    30499.59    32668.86    378.81 o 
  -2   4   5    51482.63    53150.78    745.81 o 
   0   4   5    65690.63    64080.27    811.35 o 
   2   4   5    43616.54    45059.25    605.15 o 
   4   4   5     7820.68     7930.84    203.07 o 
   6   4   5    71656.30    73744.76   1096.18 o 
   8   4   5     7900.89     7032.51    213.34 o 
  10   4   5    43277.62    44479.24    759.21 o 
  12   4   5     1992.73     2503.15    641.25 o 
  14   4   5      281.92      605.83    288.22 o 
  16   4   5    36257.30    36365.75    964.43 o 
  18   4   5     7267.95     7292.66    374.03 o 
  20   4   5     4677.02     5221.04    355.23 o 
  22   4   5      823.67     1030.09    297.86 o 
  24   4   5     8791.47     8023.75    666.95 o 
  26   4   5     1453.42     1418.18    441.00 o 
  28   4   5     5791.78     6720.77    640.55 o 
  30   4   5      376.86      -30.53    277.11 o 
  32   4   5       14.98     -491.86    491.86 o 
 -35   5   5      271.54      -96.53    426.35 o 
 -33   5   5     1190.31     1651.36    377.54 o 
 -31   5   5     9886.74     9947.02    764.38 o 
 -29   5   5      611.20     1620.58    319.02 o 
 -27   5   5     3136.03     3836.88    352.62 o 
 -25   5   5     6083.28     6939.94    391.59 o 
 -23   5   5     1131.97     1296.48    232.10 o 
 -21   5   5    19898.96    20330.85    817.86 o 
 -19   5   5       14.55      284.68    181.87 o 
 -17   5   5     6720.69     7408.27    264.58 o 
 -15   5   5    17814.18    18196.88    342.09 o 
 -13   5   5   114180.22   116522.43   1703.44 o 
 -11   5   5     6316.97     7605.06    190.78 o 
  -9   5   5     2111.87     2573.08    151.39 o 
  -7   5   5    91153.94    89607.62    870.36 o 
  -5   5   5     4228.76     4630.83    112.08 o 
  -3   5   5    24404.62    23495.10    286.14 o 
  -1   5   5     6906.92     6487.39    173.50 o 
   1   5   5     4495.45     4475.79    123.42 o 
   3   5   5    51711.80    51627.66    715.78 o 
   5   5   5    61886.80    61899.56   1208.07 o 
   7   5   5      630.69      686.73    175.58 o 
   9   5   5     2143.56     1717.69    235.43 o 
  11   5   5    23548.43    22847.69    442.92 o 
  13   5   5     5029.31     4674.43    243.61 o 
  15   5   5    14561.23    14300.89    466.95 o 
  17   5   5     1152.46     1005.53    201.30 o 
  19   5   5     4480.98     4664.23    504.25 o 
  21   5   5     7296.09     7306.03    413.37 o 
  23   5   5      943.89     1264.15    259.36 o 
  25   5   5      200.68      -21.42    213.05 o 
  27   5   5      705.16      686.98    316.20 o 
  29   5   5     5766.69     5183.35    446.29 o 
  31   5   5       55.10      -34.54    301.51 o 
 -34   6   5     2023.95     2069.08    463.18 o 
 -32   6   5     2331.69     2338.36    345.50 o 
 -30   6   5     4405.56     5556.32    502.12 o 
 -28   6   5      318.96      465.53    233.20 o 
 -26   6   5    15787.26    16627.44   1038.84 o 
 -24   6   5      107.92      106.51    157.17 o 
 -22   6   5    21253.13    22396.95    512.24 o 
 -20   6   5     3741.84     4131.33    242.30 o 
 -18   6   5     9744.63    10227.83    323.13 o 
 -16   6   5    24809.87    25729.14    399.17 o 
 -14   6   5     9780.79    10258.94    287.18 o 
 -12   6   5    60218.78    64908.16    941.50 o 
 -10   6   5      377.02      338.37    119.70 o 
  -8   6   5    56309.78    59351.33    714.85 o 
  -6   6   5     4821.59     5618.56    130.86 o 
  -4   6   5    26890.46    27709.74    360.27 o 
  -2   6   5    24262.00    23472.99    363.20 o 
   0   6   5     7679.43     7624.31    165.69 o 
   2   6   5   110008.16   112285.77   1379.76 o 
   4   6   5     1130.37     1712.68    213.17 o 
   6   6   5    48936.37    51451.87    689.83 o 
   8   6   5     6474.54     6163.84    188.18 o 
  10   6   5    15008.77    15626.72    483.23 o 
  12   6   5     6281.01     5934.53    279.83 o 
  14   6   5    14742.79    15027.28    506.41 o 
  16   6   5    25213.80    23669.00    560.05 o 
  18   6   5      824.47     1028.16    240.52 o 
  20   6   5    19067.65    17961.62    590.25 o 
  22   6   5     3007.77     2485.20    412.54 o 
  24   6   5     5028.31     5016.36    396.74 o 
  26   6   5     3700.33     3794.18    948.75 o 
  28   6   5     3584.62     3018.29    411.17 o 
  30   6   5     3540.40     2715.77    579.73 o 
 -35   7   5      226.83       18.41    421.29 o 
 -33   7   5      777.40      215.23    420.74 o 
 -31   7   5     2900.47     3437.22    343.35 o 
 -29   7   5        3.37     -109.95    216.06 o 
 -27   7   5      208.81      331.06    206.89 o 
 -25   7   5     2637.98     3162.86    366.67 o 
 -23   7   5     1812.65     2685.05    204.67 o 
 -21   7   5      236.02      535.95    165.75 o 
 -19   7   5      842.53     1287.69    159.01 o 
 -17   7   5      141.41      453.95    132.05 o 
 -15   7   5    12787.77    12313.47    353.27 o 
 -13   7   5    13273.87    13199.50    336.13 o 
 -11   7   5      626.89      949.42    123.10 o 
  -9   7   5     6381.83     5544.12    154.23 o 
  -7   7   5     1692.01     2383.76    226.66 o 
  -5   7   5     3884.73     4224.74    125.57 o 
  -3   7   5     2763.95     2588.36    153.58 o 
  -1   7   5     1018.64     1194.45    130.48 o 
   1   7   5     8266.54     8640.58    339.40 o 
   3   7   5     5543.82     5302.75    181.58 o 
   5   7   5    18369.21    18187.43    441.10 o 
   7   7   5    11082.45    11427.51    259.62 o 
   9   7   5     2994.85     3168.07    199.14 o 
  11   7   5     3915.68     4106.55    294.60 o 
  13   7   5      627.69      517.12    159.96 o 
  15   7   5     2012.55     2252.60    217.91 o 
  17   7   5       13.34     -101.34    254.54 o 
  19   7   5       82.57      337.66    179.43 o 
  21   7   5      806.50     1131.29    342.31 o 
  23   7   5     3945.14     5375.40    387.75 o 
  25   7   5      457.61      538.40    256.88 o 
  27   7   5      267.49      583.24    306.40 o 
  29   7   5     2550.45     2465.17    601.19 o 
 -34   8   5     2291.44     1716.66    414.81 o 
 -32   8   5     1372.68     1270.74    491.58 o 
 -30   8   5     7373.63     8141.50    676.42 o 
 -28   8   5     2014.27     1872.94    358.77 o 
 -26   8   5     3954.64     4592.61    409.51 o 
 -24   8   5      507.91      519.90    234.12 o 
 -22   8   5    16742.64    17049.06    400.96 o 
 -20   8   5      534.87      457.89    141.99 o 
 -18   8   5     7027.99     6934.00    293.81 o 
 -16   8   5    29436.58    30262.03    695.41 o 
 -14   8   5     8578.51     8322.19    282.29 o 
 -12   8   5    24668.21    25449.84    378.04 o 
 -10   8   5     1203.19     1040.06    138.72 o 
  -8   8   5     9435.76     8234.44    195.03 o 
  -6   8   5    14743.75    14412.60    443.38 o 
  -4   8   5    46924.77    46151.52    618.12 o 
  -2   8   5     3504.02     3637.90    264.66 o 
   0   8   5      171.58      251.51    109.27 o 
   2   8   5    41591.50    43321.32    565.18 o 
   4   8   5     5521.22     5956.06    223.26 o 
   6   8   5    20701.22    20471.40    430.81 o 
   8   8   5      269.70      541.19    120.19 o 
  10   8   5    18391.84    18965.56    465.05 o 
  12   8   5    14360.17    14514.71    292.87 o 
  14   8   5    17171.18    15081.70    556.02 o 
  16   8   5     5001.49     4234.53    233.33 o 
  18   8   5        3.82       49.12    240.03 o 
  20   8   5    22808.53    21969.36    722.15 o 
  22   8   5       97.57       -5.97    356.64 o 
  24   8   5     8207.43     7352.97    605.00 o 
  26   8   5     2397.91     3799.90    969.18 o 
  28   8   5     2100.14     1371.24    539.93 o 
 -33   9   5        5.01      367.97    356.79 o 
 -31   9   5      314.13      200.36    291.14 o 
 -29   9   5        4.31     -126.88    213.41 o 
 -27   9   5      513.07      507.40    212.42 o 
 -25   9   5      143.45      195.70    196.39 o 
 -23   9   5      319.57       88.52    217.91 o 
 -21   9   5     1080.64      960.45    205.00 o 
 -19   9   5       12.34       31.81    195.61 o 
 -17   9   5        4.92      218.27    179.55 o 
 -15   9   5      316.63      341.50    138.21 o 
 -13   9   5     1590.13     2627.24    208.21 o 
 -11   9   5     1822.56     2165.53    159.06 o 
  -9   9   5       38.70      141.29     97.03 o 
  -7   9   5     2737.44     3292.78    131.73 o 
  -5   9   5     2145.09     2847.10    167.64 o 
  -3   9   5      233.95      752.20    124.88 o 
  -1   9   5      697.95      971.34    114.55 o 
   1   9   5      521.59      855.60    125.47 o 
   3   9   5      415.89      840.84     98.30 o 
   5   9   5     2633.53     3071.22    155.43 o 
   7   9   5     3099.08     3092.72    134.27 o 
   9   9   5      687.59      321.00    145.50 o 
  11   9   5      409.03      659.61    131.65 o 
  13   9   5       38.31       75.88    124.30 o 
  15   9   5     1195.62     1976.22    309.62 o 
  17   9   5      208.36       78.50    171.66 o 
  19   9   5      281.91      424.23    276.45 o 
  21   9   5       14.77      257.16    268.61 o 
  23   9   5       13.27      118.63    233.27 o 
  25   9   5      338.53      442.92    346.58 o 
  27   9   5        4.06     -178.73    429.37 o 
 -30  10   5     3388.11     3398.75    294.65 o 
 -28  10   5     1147.96      851.81    223.33 o 
 -26  10   5     2242.34     3089.10    625.52 o 
 -24  10   5     1541.48     1550.91    258.35 o 
 -22  10   5    11661.12    11736.33    522.76 o 
 -20  10   5     1760.35     2106.62    266.66 o 
 -18  10   5     2699.11     2720.92    469.17 o 
 -16  10   5    14217.34    14971.43    329.26 o 
 -14  10   5     3170.62     3448.40    229.91 o 
 -12  10   5    11799.49    11220.79    233.79 o 
 -10  10   5       27.13       63.96     94.74 o 
  -8  10   5     7131.25     6585.74    175.62 o 
  -6  10   5    17896.43    18305.59    400.12 o 
  -4  10   5    30004.41    30918.81    525.69 o 
  -2  10   5     8472.31     9446.39    266.94 o 
   0  10   5     4801.01     4871.56    170.59 o 
   2  10   5    21176.58    21899.27    346.76 o 
   4  10   5     1118.97     1448.65    207.82 o 
   6  10   5     9325.91    11208.09    353.50 o 
   8  10   5     1238.94     1086.00    226.22 o 
  10  10   5     5100.36     5029.89    412.51 o 
  12  10   5    13538.06    13495.72    418.33 o 
  14  10   5    16462.94    16130.76    895.08 o 
  16  10   5     4154.58     4508.57    460.23 o 
  18  10   5       31.60      154.84    170.81 o 
  20  10   5    13025.24    12295.37   1072.46 o 
  22  10   5        1.21      171.21    213.17 o 
  24  10   5     4584.82     4567.98    644.32 o 
  26  10   5      923.16      747.97    469.50 o 
 -29  11   5        4.49      -83.98    263.98 o 
 -27  11   5     1148.05      799.40    376.57 o 
 -25  11   5     1827.26     1696.73    332.22 o 
 -23  11   5     1495.19     1800.08    308.74 o 
 -21  11   5     1991.55     2470.00    511.26 o 
 -19  11   5      302.81      620.46    181.61 o 
 -17  11   5      310.58      216.40    153.92 o 
 -15  11   5     4111.44     4007.66    349.55 o 
 -13  11   5    10718.00    10507.18    300.73 o 
 -11  11   5        3.51      252.73    119.72 o 
  -9  11   5        0.51      211.99    118.79 o 
  -7  11   5     9007.42     9703.92    244.86 o 
  -5  11   5     2611.62     2665.02    265.78 o 
  -3  11   5     4056.86     4651.00    292.11 o 
  -1  11   5      432.44      309.74     71.93 o 
   1  11   5     3260.69     2914.26    306.30 o 
   3  11   5     5501.06     5300.30    316.57 o 
   5  11   5    12732.45    12263.86    593.14 o 
   7  11   5       70.24       69.18    177.61 o 
   9  11   5      214.43      362.98    235.47 o 
  11  11   5     3740.01     3823.53    520.31 o 
  13  11   5        6.08      298.18    263.22 o 
  15  11   5     1641.64      577.75    369.57 o 
  17  11   5      565.70      863.21    433.24 o 
  19  11   5      413.08      493.51    311.36 o 
  21  11   5     1387.66     1381.80    410.98 o 
  23  11   5     1225.58     1278.57    385.73 o 
  25  11   5       17.56      489.64    416.54 o 
 -28  12   5        7.59      449.43    408.28 o 
 -26  12   5     1338.12     2125.20    480.46 o 
 -24  12   5      358.34      156.24    211.27 o 
 -22  12   5     3462.30     3973.29    383.65 o 
 -20  12   5     1101.47     1151.14    182.33 o 
 -18  12   5     1390.43     1526.79    175.68 o 
 -16  12   5     3280.92     3335.02    235.65 o 
 -14  12   5        8.13      182.06    148.28 o 
 -12  12   5     6957.37     7963.46    334.35 o 
 -10  12   5       64.26      -79.39    122.58 o 
  -8  12   5     6321.61     6702.08    178.46 o 
  -6  12   5     1497.61      975.11    146.45 o 
  -4  12   5     1818.06     2554.53    239.48 o 
  -2  12   5     9754.60     9336.49    383.48 o 
   0  12   5     3938.82     5116.48    409.45 o 
   2  12   5     5016.58     5308.28    423.23 o 
   4  12   5      478.06      509.78    214.42 o 
   6  12   5     7004.47     7808.18    468.16 o 
   8  12   5      354.08      232.23    205.79 o 
  10  12   5     3122.87     4097.88    428.27 o 
  12  12   5     5298.61     6328.26    669.08 o 
  14  12   5     3772.71     5735.42    967.40 o 
  16  12   5     3321.35     3785.61    445.79 o 
  18  12   5      921.18     1040.42    327.77 o 
  20  12   5     2547.58     2501.01    457.42 o 
  22  12   5      133.82      168.66    376.66 o 
 -25  13   5     2480.73     2995.20    576.42 o 
 -23  13   5     1597.62     1070.74    367.65 o 
 -21  13   5     1545.17     1243.41    352.07 o 
 -19  13   5      203.94       63.22    131.49 o 
 -17  13   5     3007.59     2703.60    325.13 o 
 -15  13   5      830.60      964.17    268.48 o 
 -13  13   5     5680.09     5189.94    534.98 o 
 -11  13   5      983.31      791.46    111.30 o 
  -9  13   5      403.54      332.67     93.40 o 
  -7  13   5     6005.40     5357.01    340.42 o 
  -5  13   5       40.97     -105.38    138.83 o 
  -3  13   5     7321.94     5953.93    573.47 o 
  -1  13   5      129.80      162.19    188.56 o 
   1  13   5     3109.43     3033.40    473.05 o 
   3  13   5     2095.91     2121.45    553.15 o 
   5  13   5     6073.72     5635.13    393.52 o 
   7  13   5      142.29      545.60    230.79 o 
   9  13   5       28.70       99.43    378.19 o 
  11  13   5     8086.19     7894.90    452.32 o 
  13  13   5        0.20      252.52    265.59 o 
  15  13   5     5464.27     6031.50    817.26 o 
  17  13   5       41.07      467.53    617.35 o 
  19  13   5      658.62     1596.73    384.68 o 
  21  13   5     2351.92     2566.05    447.21 o 
 -24  14   5       35.35      678.99    372.34 o 
 -22  14   5        5.10      163.28    345.33 o 
 -20  14   5      831.92      741.44    360.57 o 
 -18  14   5      550.88      562.33    261.50 o 
 -16  14   5       54.54     -157.14    256.38 o 
 -14  14   5        0.17     -199.63    199.63 o 
 -12  14   5     1055.27      787.66    144.57 o 
 -10  14   5      150.26      219.26    127.35 o 
  -8  14   5     2672.36     2637.15    251.76 o 
  -6  14   5       45.38      287.69    170.24 o 
  -4  14   5        8.47       21.42     70.28 o 
  -2  14   5      915.33      847.92    345.33 o 
   0  14   5      780.62      995.55    296.26 o 
   2  14   5      511.79      760.59    212.80 o 
   4  14   5        9.51      110.70    232.36 o 
   6  14   5     2933.92     3722.57    292.61 o 
   8  14   5      123.27      221.36    244.25 o 
  10  14   5     2170.77     2265.67    428.43 o 
  12  14   5      112.47     -157.53    247.26 o 
  14  14   5       48.65      505.72    593.46 o 
  16  14   5     1478.07     2624.98    364.19 o 
  18  14   5      540.71      505.08    461.69 o 
 -21  15   5      926.70     1147.80    476.76 o 
 -19  15   5        6.86      255.28    308.43 o 
 -17  15   5     2203.33     1582.41    415.40 o 
 -15  15   5        6.85       97.66    251.33 o 
 -13  15   5     2033.46     1819.82    268.21 o 
 -11  15   5     1407.27     1073.12    249.43 o 
  -9  15   5     1439.84      644.22    217.00 o 
  -7  15   5     1445.88     1876.26    358.59 o 
  -5  15   5      239.67      226.98    150.76 o 
  -3  15   5     2521.45     2493.43    334.07 o 
  -1  15   5      575.53      588.47    334.12 o 
   1  15   5     4150.65     4343.53    464.75 o 
   3  15   5      387.91       11.48    177.99 o 
   5  15   5     1003.30      403.80    285.38 o 
   7  15   5     2130.90     2863.81    802.47 o 
   9  15   5       63.68      308.56    288.07 o 
  11  15   5     3488.62     4242.65    601.77 o 
  13  15   5       16.73     -124.45    265.06 o 
  15  15   5     3024.66     2466.53    450.65 o 
 -16  16   5        0.30      -31.69    263.53 o 
 -14  16   5        6.25      330.58    387.47 o 
 -12  16   5        8.22      348.71    567.33 o 
 -10  16   5       15.46     -432.93    463.90 o 
  -8  16   5      167.05      437.93    427.85 o 
  -6  16   5       48.11      -31.82    252.63 o 
  -4  16   5       90.73      155.82    326.13 o 
  -2  16   5        7.28      480.37    488.95 o 
   0  16   5        1.90      146.52    268.73 o 
   2  16   5        2.31      270.02    283.09 o 
   4  16   5       58.40     -259.29    328.89 o 
   6  16   5       62.55      395.69    254.37 o 
   8  16   5       21.76      351.77    277.21 o 
  10  16   5      280.02     -172.91    283.43 o 
  12  16   5      452.38      676.00    324.11 o 
 -11  17   5      778.35     1028.68    770.75 o 
  -9  17   5      727.31      638.81    434.87 o 
  -7  17   5      982.78      194.41    382.61 o 
  -5  17   5       60.35     -393.00    393.00 o 
  -3  17   5     1364.64      602.31    402.69 o 
  -1  17   5      259.40      257.89    397.20 o 
   1  17   5     1703.42     1570.37    592.71 o 
   3  17   5      262.22     -286.66    649.44 o 
   5  17   5      118.86     -405.62    538.27 o 
   7  17   5     2167.83     2082.68    577.89 o 
 -36   0   6     6651.02     5714.37   1048.82 o 
 -34   0   6     1924.24      641.85    553.01 o 
 -32   0   6      262.10      152.52    450.77 o 
 -30   0   6     8726.45     7860.30   1033.26 o 
 -28   0   6      950.28     1162.64    462.87 o 
 -26   0   6    43309.07    44539.20   1963.26 o 
 -24   0   6       29.95     -157.50    462.91 o 
 -22   0   6    20228.68    19701.29    730.84 o 
 -20   0   6    65477.05    65398.43   3028.87 o 
 -18   0   6    43282.35    41590.89   1215.05 o 
 -16   0   6    52912.88    53075.63   1212.71 o 
 -14   0   6     4034.66     5744.99    311.40 o 
 -12   0   6    68348.38    67612.89   1579.26 o 
 -10   0   6     1802.88     1829.16    335.92 o 
  -8   0   6   285615.13   287745.00  10294.07 o 
  -6   0   6     6584.15     6912.48    406.84 o 
  -2   0   6   345897.06   337158.78  12507.41 o 
   0   0   6     2796.85     2123.76    291.13 o 
   2   0   6    46687.07    46400.10    931.60 o 
   4   0   6    26860.84    27488.35    907.33 o 
   6   0   6   116159.35   118472.63   2781.30 o 
   8   0   6    79187.09    74883.91   2046.90 o 
  10   0   6   125478.19   125189.48   3133.86 o 
  12   0   6    23234.21    22207.76    707.26 o 
  14   0   6     2341.62     2871.19    686.77 o 
  16   0   6    68419.10    68431.45   2105.39 o 
  18   0   6     1932.72     1521.69    442.68 o 
  20   0   6    25887.72    25199.02   1170.12 o 
  22   0   6     1965.50     1566.38    391.87 o 
  24   0   6    21436.45    18594.39   1424.26 o 
  26   0   6    11590.53    10584.07   2252.53 o 
  28   0   6    12012.35    13129.83   2388.76 o 
  30   0   6     4409.02     4095.93   1054.41 o 
  32   0   6       76.06      712.01    496.32 o 
 -37   1   6      187.51      636.34    572.79 o 
 -35   1   6     3026.33     3191.30    442.77 o 
 -33   1   6     1343.92     1722.84    477.41 o 
 -31   1   6        9.71      -27.56    258.08 o 
 -29   1   6     2265.17     1527.40    327.47 o 
 -27   1   6     1856.27     2438.84    456.75 o 
 -25   1   6      206.65      425.07    217.25 o 
 -23   1   6      593.44     1033.35    263.95 o 
 -21   1   6     2582.18     3045.71    303.47 o 
 -19   1   6      143.89      213.79    167.18 o 
 -17   1   6    11506.73    12430.89    532.27 o 
 -15   1   6     3895.79     4236.69    217.65 o 
 -13   1   6      886.78      661.98    140.67 o 
 -11   1   6    28939.13    28840.23    419.93 o 
  -9   1   6    21690.03    21906.89    368.65 o 
  -7   1   6     4268.44     3702.63    401.14 o 
  -5   1   6     1148.76      940.77    113.44 o 
  -3   1   6    34173.67    37417.43    757.12 o 
  -1   1   6    28492.02    28944.24    881.21 o 
   1   1   6     7571.59     8765.57    348.17 o 
   3   1   6       93.69      153.12    123.78 o 
   5   1   6     1061.05     1105.23    179.24 o 
   7   1   6    13629.10    14174.85    393.03 o 
   9   1   6    13635.67    13381.30    457.92 o 
  11   1   6     1113.81     1312.27    185.87 o 
  13   1   6     5116.99     5908.71    282.88 o 
  15   1   6     5969.60     7198.64    451.46 o 
  17   1   6      907.23      663.75    248.65 o 
  19   1   6      699.78      812.57    234.98 o 
  21   1   6      231.43        0.62    288.96 o 
  23   1   6      352.55      171.56    286.42 o 
  25   1   6     1900.15     1686.38    672.14 o 
  27   1   6      207.85      382.26    645.40 o 
  29   1   6        0.70     -420.75    420.75 o 
  31   1   6      222.61      787.37    380.27 o 
 -36   2   6     3644.83     4558.22    730.52 o 
 -34   2   6     3127.20     3102.49    444.58 o 
 -32   2   6      344.91      340.50    291.87 o 
 -30   2   6     6423.17     7117.72    489.17 o 
 -28   2   6      605.32      661.90    250.77 o 
 -26   2   6    25835.67    26280.94    733.83 o 
 -24   2   6      241.06        0.69    195.05 o 
 -22   2   6    12360.49    13019.10    492.05 o 
 -20   2   6    21172.75    21228.94    651.15 o 
 -18   2   6    17019.97    18229.64    631.93 o 
 -16   2   6    12376.94    12770.67    593.72 o 
 -14   2   6     1723.07     2360.28    174.52 o 
 -12   2   6    82907.85    81031.68   1016.90 o 
 -10   2   6     5660.08     5761.03    245.78 o 
  -8   2   6   176313.00   170648.38   2237.37 o 
  -6   2   6    14628.30    14217.54    275.36 o 
  -4   2   6     3853.93     3848.79    126.06 o 
  -2   2   6    90427.79    85188.18   1115.16 o 
   0   2   6     4031.59     3887.21    278.47 o 
   2   2   6    73201.85    74613.20   1045.14 o 
   4   2   6      404.01      492.30    123.27 o 
   6   2   6    71302.13    74255.12   1217.23 o 
   8   2   6    34037.36    33482.93    617.13 o 
  10   2   6    39482.77    39228.29    854.84 o 
  12   2   6    17616.51    17750.36    433.92 o 
  14   2   6     1042.36     1275.94    270.06 o 
  16   2   6    43093.27    42292.53    941.89 o 
  18   2   6     3463.78     4406.76    447.34 o 
  20   2   6    22112.22    21121.25    714.72 o 
  22   2   6     1886.09     1228.34    299.68 o 
  24   2   6    16047.13    15511.31    692.10 o 
  26   2   6     7958.17     8505.36    590.28 o 
  28   2   6     6516.78     7317.77   1181.44 o 
  30   2   6     5929.22     5868.56    598.83 o 
 -37   3   6      283.18     -249.85    504.05 o 
 -35   3   6     8963.78     9057.58    699.82 o 
 -33   3   6     1927.57     1839.41    384.70 o 
 -31   3   6       77.80     -176.75    353.07 o 
 -29   3   6     9301.97     9598.15    514.69 o 
 -27   3   6     7556.27     8731.73    535.05 o 
 -25   3   6      179.70      302.88    253.36 o 
 -23   3   6      571.01      947.85    311.87 o 
 -21   3   6     4434.74     4777.90    308.82 o 
 -19   3   6      160.70      613.79    211.82 o 
 -17   3   6    48932.97    51650.64    926.57 o 
 -15   3   6      666.91      522.52    124.29 o 
 -13   3   6      603.40      509.63    102.62 o 
 -11   3   6    98514.13   100034.58   1253.78 o 
  -9   3   6    23013.37    25256.70    380.41 o 
  -7   3   6     5924.71     6538.51    143.41 o 
  -5   3   6      605.87      990.60    163.99 o 
  -3   3   6    55040.23    59532.97    772.66 o 
  -1   3   6      491.37      943.14    171.72 o 
   1   3   6    73437.88    71933.59   1226.01 o 
   3   3   6     1188.18     2384.97    457.45 o 
   5   3   6     1333.48     2110.89    152.29 o 
   7   3   6    93118.20    95864.27   1780.91 o 
   9   3   6    36453.54    36240.29    779.99 o 
  11   3   6     2174.37     3051.80    343.71 o 
  13   3   6      696.24      735.02    244.21 o 
  15   3   6    16607.66    14887.18    608.31 o 
  17   3   6     3640.13     4000.30    327.39 o 
  19   3   6     8906.76    10226.44    793.42 o 
  21   3   6     1665.83     1595.89    379.59 o 
  23   3   6       55.44       67.16    450.42 o 
  25   3   6    12689.86    12914.92    668.42 o 
  27   3   6     1781.90     1691.18    361.17 o 
  29   3   6      644.39      408.29    366.02 o 
  31   3   6     1927.04     2352.35    556.02 o 
 -36   4   6      356.02      673.90    374.18 o 
 -34   4   6     3790.20     4456.45    537.28 o 
 -32   4   6     1530.65     2261.07    346.17 o 
 -30   4   6     5186.33     6177.40    461.86 o 
 -28   4   6      693.37      543.29    304.38 o 
 -26   4   6     5465.39     5247.85    351.07 o 
 -24   4   6     4564.22     4393.64    361.72 o 
 -22   4   6    10884.10    12396.94    407.10 o 
 -20   4   6     4983.62     5841.46    416.44 o 
 -18   4   6       20.96      290.02    144.76 o 
 -16   4   6    15163.60    15534.64    272.82 o 
 -14   4   6      276.31      241.26    137.23 o 
 -12   4   6    26014.20    25838.84    399.46 o 
 -10   4   6      168.55      330.30     84.15 o 
  -8   4   6    21331.87    22217.21    280.59 o 
  -6   4   6    76816.97    77110.02    830.77 o 
  -4   4   6    51321.40    52216.16    699.43 o 
  -2   4   6    17912.80    18442.18    290.03 o 
   0   4   6      252.48      807.93    169.60 o 
   2   4   6    41425.64    41734.91    699.49 o 
   4   4   6     4236.82     4879.56    220.10 o 
   6   4   6    24203.38    23964.65    473.54 o 
   8   4   6     1042.43     1345.67    233.81 o 
  10   4   6     3684.17     4418.55    358.07 o 
  12   4   6    27781.69    28269.55    560.55 o 
  14   4   6    12075.49    12725.92    449.59 o 
  16   4   6    11541.98    12249.93    571.59 o 
  18   4   6       31.45     -182.53    204.26 o 
  20   4   6    13204.53    13582.29    477.10 o 
  22   4   6     2500.51     2418.45    321.49 o 
  24   4   6     3405.99     3446.29    898.07 o 
  26   4   6     2235.93     1445.28    439.07 o 
  28   4   6      208.40     -210.90    465.63 o 
  30   4   6     4997.86     5106.52    569.79 o 
 -35   5   6     3604.12     3699.38    490.14 o 
 -33   5   6       27.28       -4.42    326.23 o 
 -31   5   6     2256.95     1582.60    572.67 o 
 -29   5   6     5120.61     6209.21    534.17 o 
 -27   5   6     3998.86     4342.82    558.13 o 
 -25   5   6     5445.51     6635.96    645.40 o 
 -23   5   6      616.57      520.65    170.69 o 
 -21   5   6    13222.58    13606.71    490.62 o 
 -19   5   6       53.65      127.73    129.21 o 
 -17   5   6    31531.84    30321.16    543.31 o 
 -15   5   6      282.86      423.49    127.38 o 
 -13   5   6     1021.82     1480.23    113.54 o 
 -11   5   6    55331.97    55257.03    777.63 o 
  -9   5   6    12270.30    12095.17    262.22 o 
  -7   5   6    34286.29    35821.02    364.93 o 
  -5   5   6     5723.31     5454.91    129.75 o 
  -3   5   6    33816.46    32924.45    646.30 o 
  -1   5   6     1389.80     1509.49    104.35 o 
   1   5   6    25491.51    25653.16    434.39 o 
   3   5   6    29946.58    31122.07    434.73 o 
   5   5   6      835.46     1396.04    170.82 o 
   7   5   6    66126.03    68125.38   1145.77 o 
   9   5   6     5184.65     5167.21    456.74 o 
  11   5   6     9768.70     9416.35    408.72 o 
  13   5   6       28.72      -20.92    149.23 o 
  15   5   6     7652.11     7736.96    368.69 o 
  17   5   6    10912.12    10894.31    557.59 o 
  19   5   6    13005.05    12722.19    606.56 o 
  21   5   6     7781.05     8363.59    446.88 o 
  23   5   6       15.88      678.27    358.30 o 
  25   5   6    12702.39    11521.45    561.34 o 
  27   5   6      193.20      -13.29    323.78 o 
  29   5   6     2659.32     2830.56    481.66 o 
 -34   6   6     1335.66     1272.28    400.42 o 
 -32   6   6      778.88      467.93    287.26 o 
 -30   6   6     2429.00     3281.01    457.99 o 
 -28   6   6     1802.36     2015.39    315.38 o 
 -26   6   6      106.16      359.67    200.47 o 
 -24   6   6     7895.01     7977.93    375.31 o 
 -22   6   6     8430.19     9138.89    396.16 o 
 -20   6   6      167.76      151.96    177.48 o 
 -18   6   6      892.93     1436.79    167.89 o 
 -16   6   6    27529.26    27639.45    479.73 o 
 -14   6   6      710.23      899.92    240.49 o 
 -12   6   6     4287.73     4342.47    182.74 o 
 -10   6   6       47.87       36.19    108.62 o 
  -8   6   6    15163.33    15905.86    199.29 o 
  -6   6   6    18718.29    19067.71    316.17 o 
  -4   6   6    40408.49    37912.82    436.04 o 
  -2   6   6      587.41      382.30    134.69 o 
   0   6   6     8534.07     8483.97    210.81 o 
   2   6   6    20986.23    20152.58    269.77 o 
   4   6   6     1225.55     2156.86    354.91 o 
   6   6   6    13355.92    13880.02    469.23 o 
   8   6   6     3936.11     4344.84    259.10 o 
  10   6   6     2001.63     2054.89    261.59 o 
  12   6   6    17795.98    17579.73    458.19 o 
  14   6   6    18515.50    19124.31    582.54 o 
  16   6   6      790.79      715.91    185.04 o 
  18   6   6     3144.36     3567.71    496.03 o 
  20   6   6     3517.72     4219.81    601.31 o 
  22   6   6       10.60     -139.10    287.42 o 
  24   6   6      647.93      992.43    299.61 o 
  26   6   6       96.23      308.04    293.88 o 
  28   6   6        7.42      263.61    371.71 o 
 -33   7   6     1623.51     1034.59    284.42 o 
 -31   7   6     6639.60     6460.35    511.88 o 
 -29   7   6      647.84      706.55    268.92 o 
 -27   7   6      316.91      307.28    195.80 o 
 -25   7   6    14524.46    15077.00    442.94 o 
 -23   7   6      809.18      818.78    198.14 o 
 -21   7   6    20809.13    21215.33    411.27 o 
 -19   7   6      520.34      790.04    170.10 o 
 -17   7   6     9836.31    10760.69    394.87 o 
 -15   7   6    12948.02    13116.29    342.42 o 
 -13   7   6    33881.80    35152.20    543.27 o 
 -11   7   6    12387.13    13184.20    269.23 o 
  -9   7   6     1071.58     1447.31    137.34 o 
  -7   7   6    46136.06    45376.61    471.88 o 
  -5   7   6      259.35      509.33     98.68 o 
  -3   7   6    23216.38    25097.04    486.47 o 
  -1   7   6    12168.38    12407.49    221.40 o 
   1   7   6    20049.80    21016.53    325.14 o 
   3   7   6    49205.52    49852.32    690.26 o 
   5   7   6    14498.37    14387.14    320.70 o 
   7   7   6    14940.75    15594.76    357.13 o 
   9   7   6      762.13      522.67    198.22 o 
  11   7   6    27334.24    28264.86    566.01 o 
  13   7   6      737.81     1102.05    270.98 o 
  15   7   6    14852.03    15007.02    477.73 o 
  17   7   6     9403.81     9997.07    460.44 o 
  19   7   6     6297.76     5280.23    536.04 o 
  21   7   6    11833.74    12137.35    510.21 o 
  23   7   6     1163.88      898.55    307.64 o 
  25   7   6     5668.23     5820.98    581.29 o 
  27   7   6      616.66      162.61    285.53 o 
  29   7   6     6945.36     6382.12   1227.23 o 
 -32   8   6        4.51      312.17    291.84 o 
 -30   8   6      704.84      304.51    256.72 o 
 -28   8   6        0.18      389.21    227.09 o 
 -26   8   6      122.90      217.85    190.00 o 
 -24   8   6      858.51      876.58    207.59 o 
 -22   8   6      644.15      737.60    214.37 o 
 -20   8   6      399.75      536.56    208.21 o 
 -18   8   6      188.59      143.23    156.80 o 
 -16   8   6     3604.89     4062.41    209.19 o 
 -14   8   6       20.42      242.64    148.93 o 
 -12   8   6      591.58      598.46    125.99 o 
 -10   8   6       13.65      129.79     96.88 o 
  -8   8   6     2503.93     3817.11    209.85 o 
  -6   8   6      794.62     1021.06    143.18 o 
  -4   8   6     1735.64     2287.60    209.48 o 
  -2   8   6     1198.79     1553.24    166.09 o 
   0   8   6      141.99       58.05     92.86 o 
   2   8   6     1801.18     2609.52    151.66 o 
   4   8   6       61.09      325.52    119.15 o 
   6   8   6      655.25      752.84    106.12 o 
   8   8   6     1474.26     1123.69    184.56 o 
  10   8   6      721.46      915.36    200.40 o 
  12   8   6     1877.20     2431.07    235.86 o 
  14   8   6     3236.10     3824.26    408.85 o 
  16   8   6      181.68       24.03    171.17 o 
  18   8   6      335.84      351.92    322.61 o 
  20   8   6      221.12      326.78    268.61 o 
  22   8   6      325.72      212.77    221.50 o 
  24   8   6      151.05      569.97    283.39 o 
  26   8   6        2.75      406.01    304.21 o 
  28   8   6       28.53       23.71    346.62 o 
 -31   9   6     6694.98     8215.13    403.26 o 
 -29   9   6      546.80      446.14    211.18 o 
 -27   9   6      842.20      888.67    264.79 o 
 -25   9   6     7033.90     7855.87    556.04 o 
 -23   9   6      523.44      577.74    253.19 o 
 -21   9   6    10580.81    11193.04    643.79 o 
 -19   9   6       16.93      343.13    199.25 o 
 -17   9   6     9471.66    10293.40    484.64 o 
 -15   9   6    21881.64    23871.09    568.08 o 
 -13   9   6    41763.55    42048.95    632.53 o 
 -11   9   6      706.54     1499.03    153.08 o 
  -9   9   6      238.29       51.71     88.51 o 
  -7   9   6    27228.56    29113.82    370.08 o 
  -5   9   6        5.86      128.76    112.44 o 
  -3   9   6    32440.86    32529.35    577.43 o 
  -1   9   6     2201.55     2597.49    170.87 o 
   1   9   6    23649.61    23634.86    363.76 o 
   3   9   6    18906.85    20064.80    356.49 o 
   5   9   6    22638.46    24089.21    503.55 o 
   7   9   6     6723.81     7187.50    224.02 o 
   9   9   6     2656.62     2838.47    305.13 o 
  11   9   6    38681.51    37583.64    938.54 o 
  13   9   6      735.01      938.16    233.97 o 
  15   9   6    19768.56    19309.29    544.44 o 
  17   9   6      934.82      943.27    202.29 o 
  19   9   6     2838.15     2336.80    538.73 o 
  21   9   6    11189.80    10675.28   1513.92 o 
  23   9   6     4327.23     3405.85    428.29 o 
  25   9   6     2367.35     1820.59    516.40 o 
  27   9   6     1062.70      896.88    391.31 o 
 -30  10   6      129.66     -152.40    245.79 o 
 -28  10   6      288.85      151.43    209.85 o 
 -26  10   6       66.39     -208.96    208.96 o 
 -24  10   6     1505.05     1244.03    290.50 o 
 -22  10   6     2666.21     2780.95    293.17 o 
 -20  10   6       20.59      183.71    232.41 o 
 -18  10   6      139.94      386.52    139.38 o 
 -16  10   6     3209.63     3309.58    207.82 o 
 -14  10   6       21.63        0.87    158.70 o 
 -12  10   6     1518.35     1559.61    188.46 o 
 -10  10   6        9.88      312.89    114.31 o 
  -8  10   6       48.19      337.36    114.18 o 
  -6  10   6     1786.80     2536.21    250.22 o 
  -4  10   6     2859.68     3759.02    295.66 o 
  -2  10   6      114.92      377.74    108.06 o 
   0  10   6      768.86      571.35     98.93 o 
   2  10   6     3029.89     3979.18    165.53 o 
   4  10   6      671.69      751.65    127.63 o 
   6  10   6     6930.66     7135.42    258.30 o 
   8  10   6      326.90      532.23    144.05 o 
  10  10   6      174.44      483.04    122.77 o 
  12  10   6     2911.00     2305.42    251.73 o 
  14  10   6     1897.47     1675.25    364.72 o 
  16  10   6       55.13       59.93    206.14 o 
  18  10   6       74.47     -130.68    187.23 o 
  20  10   6      837.54     1227.43    383.27 o 
  22  10   6       10.27     -154.93    339.95 o 
  24  10   6       66.26     -238.51    464.76 o 
 -29  11   6      915.12     1134.49    279.74 o 
 -27  11   6     2240.93     2455.41    317.94 o 
 -25  11   6     2506.43     3389.18    476.67 o 
 -23  11   6      625.65      712.26    268.59 o 
 -21  11   6     4052.05     5099.63    302.85 o 
 -19  11   6      855.58     1228.09    215.36 o 
 -17  11   6     5499.32     5516.13    247.60 o 
 -15  11   6     5552.58     6093.30    273.28 o 
 -13  11   6     7452.46     7182.48    220.15 o 
 -11  11   6     4170.58     5203.58    359.71 o 
  -9  11   6     1065.12      818.42    142.45 o 
  -7  11   6    12681.73    13412.83    286.72 o 
  -5  11   6       47.60      121.99    193.35 o 
  -3  11   6    16568.85    15571.21    818.62 o 
  -1  11   6      981.61     1474.82    157.48 o 
   1  11   6     8394.80     8591.39    212.53 o 
   3  11   6     8278.06     8575.33    393.92 o 
   5  11   6     8565.91     7327.35    552.42 o 
   7  11   6     3179.52     4038.41    404.02 o 
   9  11   6      180.52      201.19    200.16 o 
  11  11   6    17940.68    11145.09   1842.70 o 
  13  11   6      278.36      496.33    113.24 o 
  15  11   6     9399.33     7521.66   1778.66 o 
  17  11   6     1153.85     2484.94    838.56 o 
  19  11   6     1260.52     1718.94    531.15 o 
  21  11   6     4894.82     5539.11    520.78 o 
  23  11   6     1155.94     1213.74    404.42 o 
 -28  12   6      231.94       83.39    334.50 o 
 -26  12   6      783.22      442.46    299.31 o 
 -24  12   6     1234.98      845.77    210.03 o 
 -22  12   6     4000.14     3315.47    419.68 o 
 -20  12   6      535.24      142.00    178.24 o 
 -18  12   6      158.57      203.13    180.48 o 
 -16  12   6     6789.88     6363.89    501.87 o 
 -14  12   6       95.83      163.34    134.02 o 
 -12  12   6     4478.76     3312.05    206.35 o 
 -10  12   6       65.93       48.59    106.45 o 
  -8  12   6     2367.55     1714.90    179.19 o 
  -6  12   6     5816.23     5547.05    232.15 o 
  -4  12   6    10870.76    10867.52    307.49 o 
  -2  12   6     1078.04      989.21    139.74 o 
   0  12   6      614.60      505.83    104.23 o 
   2  12   6     7666.18     7836.21    512.32 o 
   4  12   6        2.66      101.48    224.85 o 
   6  12   6     5059.63     3886.77    406.70 o 
   8  12   6        6.14      128.50    217.52 o 
  10  12   6     2395.83     3059.96    435.65 o 
  12  12   6     8867.09     8869.24    600.35 o 
  14  12   6     4590.92     5250.81    543.04 o 
  16  12   6      813.27      888.81    287.41 o 
  18  12   6      671.61      464.86    368.16 o 
  20  12   6     2156.76     2428.64    391.28 o 
  22  12   6       35.42      287.77    389.84 o 
 -25  13   6      500.57      438.35    286.65 o 
 -23  13   6      116.73      471.04    489.92 o 
 -21  13   6      571.12      492.86    282.59 o 
 -19  13   6      130.95      341.59    160.66 o 
 -17  13   6     1802.94     1763.70    203.27 o 
 -15  13   6       32.61       83.64    148.61 o 
 -13  13   6      114.82      144.23    144.59 o 
 -11  13   6     3396.81     3061.43    234.92 o 
  -9  13   6     1112.32      729.19    125.61 o 
  -7  13   6      801.29      918.35    166.52 o 
  -5  13   6      134.49      418.92    119.34 o 
  -3  13   6     1469.74     1306.08    148.19 o 
  -1  13   6       28.19       86.68     68.30 o 
   1  13   6     1945.14     2430.27    606.25 o 
   3  13   6      422.28      610.44    287.35 o 
   5  13   6     1000.86     1542.57    298.20 o 
   7  13   6     3409.89     4249.15    637.79 o 
   9  13   6      863.94      980.30    333.86 o 
  11  13   6      394.51      976.75    511.40 o 
  13  13   6       19.08      -12.05    358.55 o 
  15  13   6      568.10      918.72    445.66 o 
  17  13   6      916.63     1273.67    502.10 o 
  19  13   6     1284.52     1904.94    693.19 o 
 -22  14   6      752.86     1048.05    416.44 o 
 -20  14   6      938.51      959.83    397.17 o 
 -18  14   6      784.74      304.23    231.69 o 
 -16  14   6     2090.62     1755.67    323.06 o 
 -14  14   6      322.24      137.97    125.77 o 
 -12  14   6     3629.73     3222.14    368.49 o 
 -10  14   6        2.78      159.83    128.72 o 
  -8  14   6     1444.61     1389.38    257.61 o 
  -6  14   6     2586.51     2069.72    393.48 o 
  -4  14   6     3025.60     2087.02    218.73 o 
  -2  14   6     1986.50     1909.98    301.11 o 
   0  14   6      284.69      466.19    454.03 o 
   2  14   6     4872.74     4356.96    648.97 o 
   4  14   6       11.27     -149.76    276.79 o 
   6  14   6     2034.31     1512.15    316.92 o 
   8  14   6     1105.94     1382.80    444.27 o 
  10  14   6     1442.81     1554.48    309.87 o 
  12  14   6     2462.64     2446.67    744.62 o 
  14  14   6      781.74      422.55    306.52 o 
  16  14   6     2161.38     2780.28    516.32 o 
 -19  15   6       10.58      261.91    304.47 o 
 -17  15   6      300.02      203.47    247.02 o 
 -15  15   6      131.87       82.76    232.47 o 
 -13  15   6       66.70      -81.37    230.01 o 
 -11  15   6      313.43      303.66    199.20 o 
  -9  15   6      393.54     2136.97   1028.02 o 
  -7  15   6        0.97       78.94    159.96 o 
  -5  15   6      140.68      319.39    204.54 o 
  -3  15   6       90.88      411.56    361.24 o 
  -1  15   6      334.78      571.86    354.90 o 
   1  15   6      407.68     1210.08    404.50 o 
   3  15   6      172.46     1016.71    403.21 o 
   5  15   6      300.58      125.00    303.15 o 
   7  15   6     1478.77     1995.77    476.24 o 
   9  15   6     1080.96      812.30    305.90 o 
  11  15   6      194.91      582.39    346.94 o 
  13  15   6       55.97      367.50    400.61 o 
 -16  16   6      706.39      454.45    295.48 o 
 -14  16   6       86.32      166.20    292.92 o 
 -12  16   6     1248.58      992.19    495.44 o 
 -10  16   6        4.14       70.20    341.16 o 
  -8  16   6      948.26      817.15    380.89 o 
  -6  16   6      303.57      776.01    307.31 o 
  -4  16   6       32.66      602.23    361.16 o 
  -2  16   6     3797.61     2573.07    793.55 o 
   0  16   6      602.15      397.73    379.53 o 
   2  16   6     1256.73     1377.15    322.32 o 
   4  16   6       27.92      -66.41    370.43 o 
   6  16   6     1005.12      988.08    395.41 o 
   8  16   6      567.99      423.97    314.99 o 
  10  16   6      954.14     1774.73   1062.30 o 
  -9  17   6        4.53     -403.40    529.59 o 
  -7  17   6        2.22     -325.36    327.93 o 
  -5  17   6      114.69     -483.25    495.71 o 
  -3  17   6      115.53      180.27    451.84 o 
  -1  17   6       48.32      167.97    452.77 o 
   1  17   6       10.65      405.36    501.77 o 
   3  17   6       42.88      666.85    684.90 o 
   5  17   6      149.76      634.51    877.12 o 
 -37   1   7      696.15      742.00    389.39 o 
 -35   1   7    12536.07    14393.94    814.54 o 
 -33   1   7      241.22      384.24    359.18 o 
 -31   1   7      126.32      126.78    274.60 o 
 -29   1   7    16265.06    17216.44    819.02 o 
 -27   1   7    12897.00    14245.10    565.64 o 
 -25   1   7    12910.11    13298.46    985.34 o 
 -23   1   7      855.42      686.20    259.93 o 
 -21   1   7    27210.74    27724.00    677.51 o 
 -19   1   7    10695.34    11102.92    401.23 o 
 -17   1   7    59495.32    60583.43   1159.33 o 
 -15   1   7     3384.35     4081.26    220.57 o 
 -13   1   7      411.96      942.87    132.82 o 
 -11   1   7   167257.08   158312.31   4956.04 o 
  -9   1   7    37741.78    34925.04    896.71 o 
  -7   1   7    94198.84    94048.95   1941.12 o 
  -5   1   7     1403.09     1439.15    199.33 o 
  -3   1   7    64900.71    66795.13   1662.89 o 
  -1   1   7    31849.58    29390.60   1073.08 o 
   1   1   7    36570.85    33339.95    664.55 o 
   3   1   7    17789.17    20021.41    493.77 o 
   5   1   7      758.72      743.08    163.63 o 
   7   1   7   145287.47   147698.86   2631.69 o 
   9   1   7    10731.42    10402.16    402.57 o 
  11   1   7    50706.43    49208.08    957.01 o 
  13   1   7     5449.77     5101.16    340.70 o 
  15   1   7    26691.58    26738.67    708.39 o 
  17   1   7    24402.48    26536.57   1173.36 o 
  19   1   7    13115.63    13739.03    541.66 o 
  21   1   7     7067.72     7205.71    653.16 o 
  23   1   7     1407.30     1264.55    314.51 o 
  25   1   7    27534.51    25632.52   1254.76 o 
  27   1   7       62.03      522.96    361.30 o 
  29   1   7     3875.58     4395.57    618.94 o 
 -36   2   7     1550.82     1348.81    423.76 o 
 -34   2   7      210.35      -13.49    265.31 o 
 -32   2   7      229.77        4.62    241.22 o 
 -30   2   7     1242.72     1860.53    347.02 o 
 -28   2   7     1149.35     1395.24    310.88 o 
 -26   2   7    11207.49    12302.51    479.64 o 
 -24   2   7     3098.71     2870.50    350.18 o 
 -22   2   7      391.42      767.10    296.83 o 
 -20   2   7     9541.72     9028.52    490.25 o 
 -18   2   7    19142.82    18644.73    544.05 o 
 -16   2   7     8977.16     8826.47    359.36 o 
 -14   2   7       86.37      265.53     94.04 o 
 -12   2   7     8014.46     7779.71    200.04 o 
 -10   2   7    23559.68    22667.22    308.31 o 
  -8   2   7    49665.97    50869.42   1060.88 o 
  -6   2   7     1874.64     1963.54    250.10 o 
  -4   2   7     1460.64     2345.27    140.98 o 
  -2   2   7     1929.77      892.70    121.25 o 
   0   2   7     1704.79     2427.25    236.38 o 
   2   2   7       79.87       66.95    183.01 o 
   4   2   7     3979.57     4860.52    376.57 o 
   6   2   7      136.61      861.68    171.77 o 
   8   2   7      139.36      385.89    168.15 o 
  10   2   7    19168.32    18479.05    531.91 o 
  12   2   7     6965.03     7186.70    367.58 o 
  14   2   7     4901.87     5539.37    599.07 o 
  16   2   7    25987.16    25329.91    638.49 o 
  18   2   7     2483.56     2370.90    314.74 o 
  20   2   7       38.90     -254.59    254.59 o 
  22   2   7     1475.53      325.13    310.32 o 
  24   2   7      119.47      627.93    312.01 o 
  26   2   7     3736.15     4698.68    525.80 o 
  28   2   7      990.16      890.79    430.99 o 
  30   2   7      419.35     1046.20    390.75 o 
 -37   3   7       37.04      436.10    471.76 o 
 -35   3   7     2325.51     1644.86    432.60 o 
 -33   3   7     1813.07     1491.66    412.66 o 
 -31   3   7     4080.77     3933.55    416.63 o 
 -29   3   7     2150.73     3674.35    402.43 o 
 -27   3   7     1198.98      809.10    375.67 o 
 -25   3   7    13735.48    13210.19    610.16 o 
 -23   3   7      103.89      121.63    188.78 o 
 -21   3   7    25519.67    24115.09    681.60 o 
 -19   3   7     2820.92     3101.29    307.22 o 
 -17   3   7    11905.89    10944.45    315.82 o 
 -15   3   7     6094.90     6213.73    173.99 o 
 -13   3   7    10855.62    10450.21    229.61 o 
 -11   3   7    18950.87    17972.82    394.78 o 
  -9   3   7     4514.68     4825.65    215.77 o 
  -7   3   7    52848.07    53878.16    701.56 o 
  -5   3   7     3562.05     3259.73    130.09 o 
  -3   3   7    39511.99    38517.65    448.29 o 
  -1   3   7    25171.80    27399.18    459.49 o 
   1   3   7    46121.00    46264.97    954.70 o 
   3   3   7    31810.00    31425.18    607.03 o 
   5   3   7    10521.42    10361.87    309.67 o 
   7   3   7    53236.43    51153.20    890.32 o 
   9   3   7      353.96      206.01    227.30 o 
  11   3   7    17455.73    17102.55    480.51 o 
  13   3   7     2538.18     3218.25    273.55 o 
  15   3   7    13035.77    12914.48    478.17 o 
  17   3   7    13237.29    12289.73    499.16 o 
  19   3   7     9128.93     8628.04    633.57 o 
  21   3   7    16808.85    15516.79    818.80 o 
  23   3   7     1167.96     1101.99    303.57 o 
  25   3   7     9303.62     8912.03    569.78 o 
  27   3   7      660.00      714.52    377.65 o 
  29   3   7     6793.96     7988.58    759.61 o 
 -36   4   7     2374.74     2450.58    593.22 o 
 -34   4   7      754.34       78.89    378.67 o 
 -32   4   7      144.76      152.42    332.97 o 
 -30   4   7     3589.99     3593.85    695.26 o 
 -28   4   7     1806.84     1602.31    311.76 o 
 -26   4   7    16937.70    18877.53    845.48 o 
 -24   4   7      388.65      148.46    222.18 o 
 -22   4   7     3008.06     3166.37    244.85 o 
 -20   4   7    13122.06    14362.59    443.76 o 
 -18   4   7    14735.91    15866.62    426.76 o 
 -16   4   7    24977.42    25085.98    445.60 o 
 -14   4   7      382.05      183.97     96.65 o 
 -12   4   7    36381.29    35684.70    526.98 o 
 -10   4   7    15874.75    16418.99    261.74 o 
  -8   4   7    28302.56    28466.78    541.65 o 
  -6   4   7       25.97      229.07     88.28 o 
  -4   4   7      452.79      492.73     99.87 o 
  -2   4   7    41885.11    41587.45    558.34 o 
   0   4   7    12741.39    12521.80    297.16 o 
   2   4   7    11663.77    12809.07    421.87 o 
   4   4   7     4137.55     3879.96    261.46 o 
   6   4   7    16651.67    18960.66    760.15 o 
   8   4   7    12120.78    12727.95    374.46 o 
  10   4   7    23255.41    24173.40    616.27 o 
  12   4   7       51.17        4.54    243.74 o 
  14   4   7     2264.23     2794.50    432.58 o 
  16   4   7    31902.95    31031.68    843.83 o 
  18   4   7     1527.02     1221.20    271.48 o 
  20   4   7     5592.55     5410.79    793.82 o 
  22   4   7     2904.79     3885.15   1664.40 o 
  24   4   7     3271.19     3722.92    790.41 o 
  26   4   7     6748.16     8259.96    702.72 o 
  28   4   7     1794.04     1941.76    414.76 o 
 -35   5   7        4.36     -348.90    435.83 o 
 -33   5   7     4750.28     4225.43    452.03 o 
 -31   5   7     7569.71     7681.50    498.58 o 
 -29   5   7       15.55      -65.53    187.07 o 
 -27   5   7       18.21      258.96    235.97 o 
 -25   5   7    10903.19    10809.71    411.81 o 
 -23   5   7       26.57      213.48    178.18 o 
 -21   5   7    11851.37    12623.76    398.94 o 
 -19   5   7      644.69      597.99    226.73 o 
 -17   5   7     1665.18     1968.03    288.46 o 
 -15   5   7    27864.51    25952.12    533.69 o 
 -13   5   7    25453.40    24393.44    385.31 o 
 -11   5   7       23.94      367.21    125.55 o 
  -9   5   7     8406.11     8430.34    155.63 o 
  -7   5   7    26980.57    26490.26    314.61 o 
  -5   5   7     5633.07     5663.09    239.22 o 
  -3   5   7    27511.69    26701.06    409.73 o 
  -1   5   7    11867.20    12716.00    243.35 o 
   1   5   7     5195.06     6629.87    216.26 o 
   3   5   7    36015.11    35911.36    701.79 o 
   5   5   7    13247.83    13858.28    402.11 o 
   7   5   7      127.70      287.16    153.94 o 
   9   5   7     9927.90    10831.24    342.43 o 
  11   5   7    24879.15    24793.42    624.16 o 
  13   5   7     4957.05     5998.89    628.41 o 
  15   5   7    12302.86    13196.57    535.82 o 
  17   5   7     5551.13     5458.65    452.53 o 
  19   5   7       99.57      653.49    469.76 o 
  21   5   7    13116.77    12926.55    702.30 o 
  23   5   7     1822.45     1306.06    509.02 o 
  25   5   7      254.38      645.11    407.16 o 
  27   5   7     1807.88     2077.03    382.37 o 
  29   5   7     4311.26     5253.92    550.73 o 
 -34   6   7     2005.17     1682.69    332.37 o 
 -32   6   7      245.08       88.53    263.34 o 
 -30   6   7     4785.22     5759.67    361.63 o 
 -28   6   7      690.17      590.72    250.31 o 
 -26   6   7     8280.43     9853.16    335.65 o 
 -24   6   7     9627.73    10471.17    462.37 o 
 -22   6   7     9199.59    10028.18    438.44 o 
 -20   6   7    10141.22    10907.05    414.65 o 
 -18   6   7     3083.05     3490.08    222.06 o 
 -16   6   7    13226.52    14872.46    364.53 o 
 -14   6   7     1152.07     1326.43    139.35 o 
 -12   6   7    43143.21    44329.16    787.21 o 
 -10   6   7    16629.53    17673.31    329.11 o 
  -8   6   7    27958.60    28016.25    401.60 o 
  -6   6   7    29691.18    29449.41    465.43 o 
  -4   6   7     3120.02     3018.91    155.86 o 
  -2   6   7    66076.89    69360.15   1000.56 o 
   0   6   7      965.73      913.74    117.23 o 
   2   6   7    55417.25    57646.50   1139.41 o 
   4   6   7    13726.44    14828.62    420.61 o 
   6   6   7    27235.33    29813.80    587.00 o 
   8   6   7    17826.80    18416.82    877.76 o 
  10   6   7     3208.30     3811.32    233.77 o 
  12   6   7    31126.40    30825.45   1002.90 o 
  14   6   7     4164.36     4771.98    683.11 o 
  16   6   7    19625.11    17986.01    554.18 o 
  18   6   7     1613.54     2948.12    942.97 o 
  20   6   7    15341.67    14925.54    581.87 o 
  22   6   7     3857.89     4866.86    476.00 o 
  24   6   7     4187.71     4403.53    548.43 o 
  26   6   7     3934.44     2470.57    656.71 o 
  28   6   7      563.92      490.68    391.66 o 
 -33   7   7     1138.30      469.54    227.19 o 
 -31   7   7     1753.26     1514.40    251.12 o 
 -29   7   7        8.14      -79.18    269.74 o 
 -27   7   7      591.02      835.30    241.52 o 
 -25   7   7      161.76      343.07    235.13 o 
 -23   7   7      545.52      572.92    185.73 o 
 -21   7   7      691.93      904.82    165.23 o 
 -19   7   7     1456.66     1821.93    192.36 o 
 -17   7   7      189.17      437.16    140.61 o 
 -15   7   7    13061.72    13878.61    411.55 o 
 -13   7   7     4750.78     5151.51    209.92 o 
 -11   7   7     1131.35     1045.23    155.59 o 
  -9   7   7     2377.55     2710.35    132.33 o 
  -7   7   7     3377.84     3400.67    248.57 o 
  -5   7   7     3970.25     4620.12    220.88 o 
  -3   7   7     4416.37     5088.50    436.63 o 
  -1   7   7     1753.31     2299.33    237.60 o 
   1   7   7     3836.60     3970.44    184.61 o 
   3   7   7     7282.35     7941.33    210.79 o 
   5   7   7    15389.91    15440.15    357.29 o 
   7   7   7     3017.52     3537.54    260.74 o 
   9   7   7     2853.33     2423.00    228.10 o 
  11   7   7    12557.72    11999.27    455.41 o 
  13   7   7     2086.34     2409.41    242.25 o 
  15   7   7     1846.94     2225.17    276.92 o 
  17   7   7       90.71     -412.52    506.27 o 
  19   7   7      353.18      649.42    243.47 o 
  21   7   7     1473.57     1735.76    394.97 o 
  23   7   7     1248.71     1153.85    300.10 o 
  25   7   7       14.58     -198.65    320.83 o 
  27   7   7      562.15      306.71    314.44 o 
 -32   8   7       83.96      -77.60    252.77 o 
 -30   8   7     4564.69     6480.11    450.49 o 
 -28   8   7       58.57     -116.05    219.70 o 
 -26   8   7      647.37      938.56    235.33 o 
 -24   8   7     8225.64     8716.86    382.16 o 
 -22   8   7     6699.85     8004.06    375.28 o 
 -20   8   7     3319.17     3724.57    331.40 o 
 -18   8   7      160.40      -32.00    158.52 o 
 -16   8   7    16313.72    16427.18    391.25 o 
 -14   8   7       65.27      346.84    120.36 o 
 -12   8   7    16309.00    15043.66    384.76 o 
 -10   8   7     2432.02     2704.71    174.29 o 
  -8   8   7     6259.10     5849.89    223.36 o 
  -6   8   7    37531.03    39259.07    597.80 o 
  -4   8   7    22931.34    22860.29    514.95 o 
  -2   8   7    15801.99    16546.75    318.44 o 
   0   8   7       57.09      468.12    116.94 o 
   2   8   7    53157.09    53217.04    755.23 o 
   4   8   7      354.57      468.70    105.32 o 
   6   8   7    28447.23    28458.95    520.28 o 
   8   8   7    12984.93    13405.95    423.30 o 
  10   8   7      557.53      697.15    225.14 o 
  12   8   7    54565.55    55524.84   1183.24 o 
  14   8   7    11166.36    10862.55    461.98 o 
  16   8   7     4559.35     4918.22    380.94 o 
  18   8   7      766.08      648.95    232.38 o 
  20   8   7    15607.26    15549.88    779.65 o 
  22   8   7     1815.79     2835.89    448.76 o 
  24   8   7     4771.60     3479.84    417.15 o 
  26   8   7     3693.49     2592.34    736.83 o 
 -31   9   7       56.41     -102.67    263.83 o 
 -29   9   7      133.39      573.74    261.88 o 
 -27   9   7       14.73      144.72    231.67 o 
 -25   9   7      599.36      793.22    248.86 o 
 -23   9   7      288.11      294.91    207.90 o 
 -21   9   7      697.50      713.66    224.19 o 
 -19   9   7        0.30      -68.16    182.36 o 
 -17   9   7      203.81      495.39    161.30 o 
 -15   9   7       13.10      361.23    143.86 o 
 -13   9   7      273.82      609.23    148.91 o 
 -11   9   7     1611.32     2042.22    179.25 o 
  -9   9   7      605.56      845.46    108.08 o 
  -7   9   7     1625.12     1782.11    202.99 o 
  -5   9   7      656.64      770.18    153.53 o 
  -3   9   7       59.38      185.09    118.59 o 
  -1   9   7      565.64      368.08    111.08 o 
   1   9   7     1172.48     2076.16    241.48 o 
   3   9   7       39.40      447.18    147.20 o 
   5   9   7      552.55      422.07    128.54 o 
   7   9   7       24.08      412.88    142.63 o 
   9   9   7     1296.95     1202.95    226.37 o 
  11   9   7      990.63     1252.59    201.49 o 
  13   9   7      456.04      375.82    196.07 o 
  15   9   7     1145.60      706.27    248.72 o 
  17   9   7      136.34      131.17    186.38 o 
  19   9   7      137.70      232.43    237.04 o 
  21   9   7      530.38        3.83    230.23 o 
  23   9   7        0.53     -203.92    282.58 o 
  25   9   7      122.75      397.36    323.21 o 
 -30  10   7     4406.62     4639.11    599.40 o 
 -28  10   7       70.41      165.37    223.37 o 
 -26  10   7     1093.44     1487.63    235.63 o 
 -24  10   7     3090.55     3031.26    391.59 o 
 -22  10   7     2272.48     2014.98    234.10 o 
 -20  10   7     2949.45     2967.66    232.74 o 
 -18  10   7       60.77     -127.15    151.73 o 
 -16  10   7    17856.45    16981.63    398.54 o 
 -14  10   7      168.69      515.31    147.85 o 
 -12  10   7    13587.91    12419.14    263.61 o 
 -10  10   7       45.44       46.13    110.95 o 
  -8  10   7      757.27      886.18    143.67 o 
  -6  10   7    18559.01    20131.14    405.61 o 
  -4  10   7    10618.48    10861.91    402.52 o 
  -2  10   7     7008.71     7192.26    316.82 o 
   0  10   7      145.77       -2.89    144.51 o 
   2  10   7    26513.47    26653.11    457.76 o 
   4  10   7      193.20      205.58    120.55 o 
   6  10   7    10546.95    11080.89    469.43 o 
   8  10   7     5160.00     6072.89    456.53 o 
  10  10   7     3042.74     3569.36    316.25 o 
  12  10   7    13181.68    14282.18    520.49 o 
  14  10   7     1338.04     1871.94    325.97 o 
  16  10   7     4594.15     5225.04    622.16 o 
  18  10   7      773.99      878.81    399.80 o 
  20  10   7     5151.68     5408.31    608.76 o 
  22  10   7     1173.33     1280.30    359.43 o 
  24  10   7     1807.86     2037.12    484.11 o 
 -29  11   7       46.79       38.30    233.39 o 
 -27  11   7       20.78      425.07    242.65 o 
 -25  11   7     1056.60     1249.70    257.74 o 
 -23  11   7      128.48      332.57    204.58 o 
 -21  11   7     2241.79     2075.24    242.46 o 
 -19  11   7      285.96      337.59    213.10 o 
 -17  11   7      325.22      600.23    177.87 o 
 -15  11   7     3950.27     4697.47    237.07 o 
 -13  11   7     2827.82     3565.09    182.33 o 
 -11  11   7      648.64      747.74    166.80 o 
  -9  11   7      478.59      168.49    125.14 o 
  -7  11   7     8501.73     8748.33    286.24 o 
  -5  11   7      172.99      106.14    258.49 o 
  -3  11   7     3377.24     3845.99    211.84 o 
  -1  11   7      150.50      337.25    168.09 o 
   1  11   7      538.41      690.54     95.93 o 
   3  11   7     7241.16     6862.37    324.62 o 
   5  11   7     3054.88     3318.54    297.89 o 
   7  11   7       78.21      208.78    109.70 o 
   9  11   7     1128.61      862.11    215.60 o 
  11  11   7     6634.09     5340.20    576.15 o 
  13  11   7     1144.38      908.52    261.82 o 
  15  11   7     2593.81     2818.60    338.68 o 
  17  11   7      909.91      870.69    393.72 o 
  19  11   7       30.00     -338.36    338.36 o 
  21  11   7     1872.55     1879.03    998.01 o 
 -26  12   7     1815.86     1523.81    229.10 o 
 -24  12   7      327.43      620.35    250.34 o 
 -22  12   7      681.58      548.50    208.75 o 
 -20  12   7     2436.52     2338.27    281.52 o 
 -18  12   7      202.57      102.51    140.67 o 
 -16  12   7     4532.93     4829.58    413.68 o 
 -14  12   7       96.09      159.84    138.09 o 
 -12  12   7     3997.42     4809.35    262.70 o 
 -10  12   7      242.24      158.90    119.93 o 
  -8  12   7     2757.06     3193.45    331.44 o 
  -6  12   7     2615.19     2894.56    205.60 o 
  -4  12   7     1200.11     1448.90    202.23 o 
  -2  12   7     3581.28     4126.82    254.18 o 
   0  12   7      257.33      456.96    165.93 o 
   2  12   7     3815.67     3799.34    161.56 o 
   4  12   7      233.06      186.15     94.10 o 
   6  12   7     5187.52     5094.87    384.63 o 
   8  12   7     2238.97     2646.34    402.59 o 
  10  12   7     3851.98     4930.01    526.34 o 
  12  12   7      102.14      572.69    386.81 o 
  14  12   7      232.78      489.80    507.41 o 
  16  12   7     2464.66     4829.72   1629.27 o 
  18  12   7       27.00     -399.86    399.86 o 
  20  12   7     1736.12     3159.14   1049.89 o 
 -25  13   7      711.81     2020.01    863.80 o 
 -23  13   7        1.63     -100.22    237.75 o 
 -21  13   7     1924.90     1851.94    373.44 o 
 -19  13   7      192.27      113.52    140.50 o 
 -17  13   7      709.05      606.24    172.05 o 
 -15  13   7     4931.32     4450.56    268.06 o 
 -13  13   7     6058.95     5102.89    245.11 o 
 -11  13   7       86.98      303.60    149.51 o 
  -9  13   7       68.16       64.42    134.78 o 
  -7  13   7     3472.46     4058.56    257.87 o 
  -5  13   7       56.37      115.87    118.74 o 
  -3  13   7     6543.20     5117.62    558.70 o 
  -1  13   7      655.97      363.63    128.45 o 
   1  13   7      124.52     -375.96    400.52 o 
   3  13   7     6253.64     5461.02    401.56 o 
   5  13   7     1772.82     1866.40    413.26 o 
   7  13   7     2006.17     1536.40    292.76 o 
   9  13   7       24.31     -240.09    400.00 o 
  11  13   7     3454.82     2160.90    343.40 o 
  13  13   7      483.79      491.73    656.91 o 
  15  13   7      582.48      910.17    314.68 o 
  17  13   7     1103.03     1713.19    712.90 o 
 -22  14   7       55.09      271.62    360.72 o 
 -20  14   7      653.83      866.67    484.00 o 
 -18  14   7      562.58      247.90    274.15 o 
 -16  14   7       49.86      143.93    291.47 o 
 -14  14   7       11.18      -11.12    163.71 o 
 -12  14   7      310.69      413.21    139.73 o 
 -10  14   7     1182.87      899.13    182.96 o 
  -8  14   7     2339.94     2219.96    410.78 o 
  -6  14   7        4.13     -104.99    104.99 o 
  -4  14   7       10.12      282.22    196.53 o 
  -2  14   7     1199.51     1967.34    618.54 o 
   0  14   7     1074.19      748.37    354.98 o 
   2  14   7       60.94      998.75    481.74 o 
   4  14   7      211.96      143.27    256.01 o 
   6  14   7      541.55      707.98    296.30 o 
   8  14   7      343.42      190.29    233.26 o 
  10  14   7      692.66     1180.44    460.89 o 
  12  14   7        0.87      756.12    458.01 o 
  14  14   7       24.16      582.26    604.66 o 
  16  14   7      685.08      923.59    564.56 o 
 -19  15   7      309.57      449.79    376.39 o 
 -17  15   7     1297.13      855.52    303.67 o 
 -15  15   7      771.08      306.93    314.70 o 
 -13  15   7     1223.88      563.13    240.66 o 
 -11  15   7      828.27      346.79    295.49 o 
  -9  15   7      249.03      128.44    201.47 o 
  -7  15   7     1351.53      985.97    281.74 o 
  -5  15   7       64.94      152.55    183.05 o 
  -3  15   7     2844.17     2014.95    710.42 o 
  -1  15   7      730.61      453.27    316.69 o 
   1  15   7     2230.74     1320.20    354.71 o 
   3  15   7     1801.90     1963.79    504.85 o 
   5  15   7      371.52      636.22    244.93 o 
   7  15   7     2481.88     3492.44    664.79 o 
   9  15   7       34.34     -252.34    377.25 o 
  11  15   7     1472.15      858.35    440.74 o 
 -14  16   7      136.19      208.45    626.87 o 
 -12  16   7        1.11       74.20    347.90 o 
 -10  16   7      223.84     -321.25    467.94 o 
  -8  16   7      391.64      552.93    316.72 o 
  -6  16   7      140.59      -55.17    316.22 o 
  -4  16   7      203.26       68.27    415.22 o 
  -2  16   7      248.38      191.07    205.02 o 
   0  16   7        4.67      582.41    292.76 o 
   2  16   7       22.20       82.29    280.90 o 
   4  16   7       40.98       39.98    450.68 o 
   6  16   7        0.06      362.07    295.60 o 
   8  16   7        4.66      870.24    413.22 o 
  -5  17   7       68.56      430.79    495.05 o 
  -3  17   7     1002.09      354.85    507.52 o 
  -1  17   7      767.94     1198.11    649.44 o 
 -36   0   8     1899.15     2361.16    955.50 o 
 -34   0   8     2530.82     2714.78    695.29 o 
 -32   0   8        8.08      322.97    390.58 o 
 -30   0   8     3991.28     4798.79    567.44 o 
 -28   0   8    13366.18    13943.87    948.97 o 
 -26   0   8    28287.76    30875.59   2422.35 o 
 -24   0   8     4990.77     4134.80    532.98 o 
 -22   0   8     1826.11     1795.49    357.61 o 
 -20   0   8    53253.74    50910.49   1602.07 o 
 -18   0   8     5270.03     5033.97    491.15 o 
 -16   0   8    33001.27    34468.03   2233.87 o 
 -14   0   8     7883.67     8188.85    177.68 o 
 -12   0   8    30444.84    29997.62   1078.68 o 
 -10   0   8    53261.80    51668.16   1649.74 o 
  -8   0   8   107772.85   102772.74   3784.69 o 
  -6   0   8    24280.21    22640.98    839.80 o 
  -4   0   8      403.90      425.50    272.47 o 
  -2   0   8   142439.89   132161.97   4116.88 o 
   0   0   8      705.55     1593.75    567.33 o 
   2   0   8    35360.87    34922.66    826.07 o 
   4   0   8     1855.22     3625.28   1130.93 o 
   6   0   8    23414.10    24440.15    836.07 o 
   8   0   8    34383.15    32970.34    929.70 o 
  10   0   8    84272.13    81728.05   2280.35 o 
  12   0   8     1616.34     1802.98    350.85 o 
  14   0   8    11871.07    11002.88    732.29 o 
  16   0   8    65268.83    63416.92   1853.99 o 
  18   0   8       55.92      414.27    392.69 o 
  22   0   8     9449.77     9461.74    966.70 o 
  24   0   8     2990.31     3348.95    649.04 o 
  26   0   8    10631.47     8483.84   1104.80 o 
  28   0   8      392.61     1058.73    675.57 o 
 -37   1   8       24.09      131.96    349.85 o 
 -35   1   8     1326.84      666.89    421.53 o 
 -33   1   8      179.86      404.98    322.26 o 
 -31   1   8        1.36      568.28    347.74 o 
 -29   1   8     3142.27     2428.63    369.04 o 
 -27   1   8     1909.63     1792.95    364.22 o 
 -25   1   8       14.71      158.96    235.33 o 
 -23   1   8       25.62     -194.76    240.83 o 
 -21   1   8     1114.88     1561.68    295.99 o 
 -19   1   8      812.08      906.01    233.56 o 
 -17   1   8     5763.39     6140.92    351.29 o 
 -15   1   8      834.03     1045.23     82.37 o 
 -13   1   8     2567.94     2036.60    197.01 o 
 -11   1   8     5354.86     5481.34    350.85 o 
  -9   1   8     7490.76     6152.35    679.30 o 
  -7   1   8      728.04     1304.61    459.09 o 
  -5   1   8     1406.51     1631.99    137.64 o 
  -3   1   8     1647.73     3029.34    255.64 o 
  -1   1   8    10279.64    10683.21    480.40 o 
   1   1   8       55.69      -12.76    141.37 o 
   3   1   8     1607.17     1788.19    230.14 o 
   5   1   8     5947.51     6098.93    374.42 o 
   7   1   8    14186.86    14585.72    461.71 o 
   9   1   8     9080.90     9981.59    419.66 o 
  11   1   8       59.13      391.16    273.22 o 
  13   1   8      392.18     1219.76    322.06 o 
  15   1   8      120.03      385.75    409.39 o 
  17   1   8     3656.29     4291.89    328.06 o 
  19   1   8     1613.85     1352.17    374.13 o 
  21   1   8      309.94      412.30    340.34 o 
  23   1   8     1493.36     1772.91    697.97 o 
  25   1   8     2006.26     2739.67    435.53 o 
  27   1   8        1.24      -24.92    330.46 o 
  29   1   8        3.74      -91.05    393.62 o 
 -36   2   8     1038.31     1098.47    453.76 o 
 -34   2   8     2721.16     2499.10    558.66 o 
 -32   2   8       11.93        0.99    354.42 o 
 -30   2   8     4269.00     5225.92    783.46 o 
 -28   2   8     3444.26     4221.05    364.42 o 
 -26   2   8    15474.96    16398.97    606.21 o 
 -24   2   8     6120.11     6881.38    440.61 o 
 -22   2   8     3461.01     4355.55    321.42 o 
 -20   2   8    31200.58    31754.05    786.55 o 
 -18   2   8     1723.81     2581.52    191.80 o 
 -16   2   8    31560.33    30773.96    422.86 o 
 -14   2   8     5585.41     5187.90    310.15 o 
 -12   2   8    25287.74    22683.63    414.20 o 
 -10   2   8    44360.14    40489.56    930.30 o 
  -8   2   8    40391.86    39101.16    877.40 o 
  -6   2   8    10806.37    10664.37    314.39 o 
  -4   2   8     4524.82     4624.93    126.68 o 
  -2   2   8    71309.38    72002.32   1671.07 o 
   0   2   8     2659.44     3168.50    494.55 o 
   2   2   8    65484.61    66609.56   1392.43 o 
   4   2   8    13974.52    14096.80    417.52 o 
   6   2   8    24616.96    25697.86    611.03 o 
   8   2   8    29111.04    29973.72    656.69 o 
  10   2   8    14678.52    15024.39    779.01 o 
  12   2   8    24319.81    23966.41    695.89 o 
  14   2   8       25.74      -74.49    193.40 o 
  16   2   8    44063.04    44808.81   1042.77 o 
  18   2   8      544.61       11.20    376.98 o 
  20   2   8     9461.42     9367.78   1191.90 o 
  22   2   8     6080.96     5951.04    626.01 o 
  24   2   8     2955.32     3695.13    645.71 o 
  26   2   8    10001.23     9403.26    750.30 o 
  28   2   8      673.81     1255.94    418.84 o 
 -35   3   8     4841.57     5355.85    600.41 o 
 -33   3   8      578.03      645.80    372.74 o 
 -31   3   8       78.10      268.71    289.17 o 
 -29   3   8     9771.58    10388.15    680.15 o 
 -27   3   8     4407.14     4571.58    389.36 o 
 -25   3   8      901.79      837.83    272.90 o 
 -23   3   8      728.66      639.72    245.74 o 
 -21   3   8     2927.38     3324.78    350.77 o 
 -19   3   8     1517.92     1855.67    153.84 o 
 -17   3   8    30111.63    31140.38    502.02 o 
 -15   3   8      215.90      255.19    103.25 o 
 -13   3   8     4670.47     4535.61    281.73 o 
 -11   3   8    37622.17    37889.35    692.66 o 
  -9   3   8     7138.63     6539.33    331.15 o 
  -7   3   8       90.32      114.52     79.38 o 
  -5   3   8       86.05      207.30    100.20 o 
  -3   3   8     7862.86     8689.89    223.12 o 
  -1   3   8    10855.43    10768.23    206.49 o 
   1   3   8    22232.92    22944.65    553.32 o 
   3   3   8     1009.92     1364.66    199.05 o 
   5   3   8     9691.73    10792.51    342.11 o 
   7   3   8    50740.95    52542.98    922.94 o 
   9   3   8    20724.73    18827.54    520.00 o 
  11   3   8     4889.67     4760.81    365.82 o 
  13   3   8     3132.27     3549.63    309.66 o 
  15   3   8     2958.29     2698.75    356.18 o 
  17   3   8    13239.54    13008.54    607.51 o 
  19   3   8     9406.58    11518.82   1795.30 o 
  21   3   8       33.64      649.31    444.95 o 
  23   3   8     3303.86     2933.17    404.26 o 
  25   3   8    12797.39    12230.58    652.60 o 
  27   3   8      131.58      469.57    512.33 o 
 -36   4   8      107.83      340.34    330.38 o 
 -34   4   8     3109.56     4303.76    443.65 o 
 -32   4   8       26.62      150.60    388.61 o 
 -30   4   8     6452.66     6726.16    486.82 o 
 -28   4   8      136.82       16.15    227.43 o 
 -26   4   8     3067.71     4870.83    653.18 o 
 -24   4   8     6468.68     6869.86    363.41 o 
 -22   4   8     6364.71     7370.51    291.83 o 
 -20   4   8     7186.32     8150.50    226.47 o 
 -18   4   8     1750.63     1931.72    133.50 o 
 -16   4   8    21969.38    21267.07    432.73 o 
 -14   4   8     3179.98     2580.78    168.50 o 
 -12   4   8    27747.46    27992.87    362.78 o 
 -10   4   8     2437.61     3093.08    224.97 o 
  -8   4   8     2585.65     2785.77    288.36 o 
  -6   4   8    42420.22    41765.93    591.46 o 
  -4   4   8     2150.78     1885.66    114.27 o 
  -2   4   8    28244.52    29957.86    432.83 o 
   0   4   8     2535.09     2842.60    177.44 o 
   2   4   8    30718.17    30853.68    789.76 o 
   4   4   8    15049.10    14334.19    462.13 o 
   6   4   8    12709.12    12678.91    382.96 o 
   8   4   8    13106.11    13987.81    848.50 o 
  10   4   8     4285.65     4462.00    351.25 o 
  12   4   8    68147.95    69774.29   1569.88 o 
  14   4   8     6376.23     7183.71    342.37 o 
  16   4   8     8977.46     9175.81    437.95 o 
  18   4   8     6309.11     6205.56    513.24 o 
  20   4   8    11174.04    10341.41    538.19 o 
  22   4   8     3193.32     3255.63    426.32 o 
  24   4   8      959.50     1577.59    519.61 o 
  26   4   8     3800.57     4423.35    632.63 o 
  28   4   8      391.85      654.81    370.65 o 
 -35   5   8     3170.12     3158.74    410.77 o 
 -33   5   8      133.61      321.74    228.18 o 
 -31   5   8      618.04      242.87    231.89 o 
 -29   5   8     5577.23     6795.92    578.07 o 
 -27   5   8      439.58     1077.96    317.19 o 
 -25   5   8    11001.57    10561.41    347.75 o 
 -23   5   8      262.83      294.64    144.74 o 
 -21   5   8    11372.91    10914.17    459.04 o 
 -19   5   8     6029.04     6359.70    280.68 o 
 -17   5   8    17222.79    17975.38    388.26 o 
 -15   5   8     4097.66     4701.10    233.45 o 
 -13   5   8      497.47      558.44    119.48 o 
 -11   5   8    51264.68    48974.03    654.98 o 
  -9   5   8      252.35      294.50    139.93 o 
  -7   5   8    32635.86    31707.57    509.42 o 
  -5   5   8     4930.93     4685.26    165.14 o 
  -3   5   8     9645.28    10579.55    260.57 o 
  -1   5   8    14871.03    16328.33    332.51 o 
   1   5   8    12511.03    12666.21    303.52 o 
   3   5   8     9283.58    10121.78    293.94 o 
   5   5   8       14.52      175.93    218.59 o 
   7   5   8    39400.34    39657.26   1090.86 o 
   9   5   8     1009.84     1206.95    288.05 o 
  11   5   8    18735.08    19341.64    552.71 o 
  13   5   8    12415.36    11662.63    399.41 o 
  15   5   8    11031.54    11032.96    456.59 o 
  17   5   8    12339.46    12106.82    578.30 o 
  19   5   8     3008.46     3083.22    473.36 o 
  21   5   8     5630.73     5185.60    435.52 o 
  23   5   8     1334.88     1303.51    578.53 o 
  25   5   8     8210.13     8565.56    815.61 o 
  27   5   8     1024.76      291.82    339.92 o 
 -34   6   8     2165.58     3002.94    380.35 o 
 -32   6   8      178.89      532.85    225.05 o 
 -30   6   8     2894.04     3279.92    294.00 o 
 -28   6   8      447.90      621.48    221.69 o 
 -26   6   8      501.71      808.72    218.66 o 
 -24   6   8     1878.37     1586.80    226.44 o 
 -22   6   8     3332.12     4087.32    432.25 o 
 -20   6   8        4.70        4.48    138.56 o 
 -18   6   8       18.69      198.40    142.74 o 
 -16   6   8     4860.41     5241.74    253.67 o 
 -14   6   8        2.88      225.28    120.81 o 
 -12   6   8     9381.00     8918.52    227.17 o 
 -10   6   8     4054.86     4398.38    224.12 o 
  -8   6   8     2803.69     3397.02    257.06 o 
  -6   6   8    30073.68    28373.54    552.44 o 
  -4   6   8     5781.42     6023.09    231.65 o 
  -2   6   8     2192.83     2146.71    152.87 o 
   0   6   8    10909.48    11474.65    354.43 o 
   2   6   8     5264.58     5101.75    280.90 o 
   4   6   8     1743.74     1969.09    207.85 o 
   6   6   8     3217.80     3240.41    237.51 o 
   8   6   8      164.31      -92.46    462.07 o 
  10   6   8        3.33      261.10    184.31 o 
  12   6   8    10747.15    11290.21    395.66 o 
  14   6   8     1555.14     2091.73    358.17 o 
  16   6   8        2.56       54.75    355.13 o 
  18   6   8     4392.02     4948.81    409.87 o 
  20   6   8     4356.92     4859.17    692.47 o 
  22   6   8      808.24      694.76    515.42 o 
  24   6   8     1679.86     1113.30    574.72 o 
  26   6   8      390.70      198.54    347.48 o 
 -33   7   8     3018.31     2979.02    349.60 o 
 -31   7   8     3597.08     5218.81    552.38 o 
 -29   7   8     2223.46     2344.09    351.66 o 
 -27   7   8       10.84      -87.22    194.26 o 
 -25   7   8    13263.37    12445.79    640.30 o 
 -23   7   8     1772.98     1688.68    244.88 o 
 -21   7   8    14097.02    14304.39    460.38 o 
 -19   7   8     4531.31     4897.36    239.14 o 
 -17   7   8     4130.02     4471.63    213.74 o 
 -15   7   8    21435.30    21366.31    505.53 o 
 -13   7   8     8375.62     8555.59    238.25 o 
 -11   7   8    21539.47    20322.40    345.14 o 
  -9   7   8     2806.41     2874.03    169.59 o 
  -7   7   8    47629.13    49284.96    831.56 o 
  -5   7   8     5417.08     6208.29    236.71 o 
  -3   7   8    20743.05    22600.30    651.65 o 
  -1   7   8    14320.62    15386.26    336.08 o 
   1   7   8     6630.50     6734.64    217.63 o 
   3   7   8    52228.25    52778.11    782.25 o 
   5   7   8     4776.00     5594.61    402.33 o 
   7   7   8    17028.46    17887.90    444.95 o 
   9   7   8    15750.35    15780.06    798.94 o 
  11   7   8    23748.04    23676.27    820.25 o 
  13   7   8     8789.08     9194.52    530.84 o 
  15   7   8     6109.17     5919.10    345.38 o 
  17   7   8     7930.90     7394.83    368.87 o 
  19   7   8        7.35     -382.58    382.58 o 
  21   7   8    18401.71    17856.48   1153.32 o 
  23   7   8      144.43       29.13    292.81 o 
  25   7   8     3284.25     1795.13    819.27 o 
 -32   8   8        1.11     -194.59    245.27 o 
 -30   8   8       30.00      267.12    277.99 o 
 -28   8   8        0.49      -28.12    262.56 o 
 -26   8   8     1357.88     1627.10    324.75 o 
 -24   8   8      198.07      355.93    184.47 o 
 -22   8   8      205.52      129.18    221.19 o 
 -20   8   8       49.52      231.94    159.86 o 
 -18   8   8      497.10      358.88    168.81 o 
 -16   8   8       62.44      448.47    204.36 o 
 -14   8   8     1591.02     2161.02    189.19 o 
 -12   8   8     1059.95     2041.19    194.39 o 
 -10   8   8     1805.79     1927.13    168.97 o 
  -8   8   8      361.79      751.42    127.92 o 
  -6   8   8     2399.14     3111.41    243.84 o 
  -4   8   8     6503.92     7035.20    303.93 o 
  -2   8   8      904.04     1019.05    258.29 o 
   0   8   8      818.53     1176.81    226.34 o 
   2   8   8        6.68      231.00    115.44 o 
   4   8   8       65.83      366.68    140.10 o 
   6   8   8      548.07      814.21    245.29 o 
   8   8   8       39.68      222.82    153.99 o 
  10   8   8     1415.11     1625.70    248.37 o 
  12   8   8     2444.38     2794.24    497.40 o 
  14   8   8       86.39      155.30    176.86 o 
  16   8   8      864.38     1022.13    308.85 o 
  18   8   8       30.47      106.94    236.08 o 
  20   8   8       11.42      630.08    308.05 o 
  22   8   8       23.95      -79.78    326.46 o 
  24   8   8      662.41      437.49    563.25 o 
 -31   9   8     3123.20     3424.69    424.55 o 
 -29   9   8     1086.98      863.28    282.28 o 
 -27   9   8        0.36      418.22    234.35 o 
 -25   9   8     4991.69     6221.65    433.74 o 
 -23   9   8       71.96     -106.68    196.68 o 
 -21   9   8     5933.03     6633.70    315.81 o 
 -19   9   8      533.59      504.21    205.76 o 
 -17   9   8     1424.27     1603.74    258.92 o 
 -15   9   8    24883.31    26381.58    509.38 o 
 -13   9   8    22777.95    24187.11    489.72 o 
 -11   9   8     3238.32     4407.67    204.39 o 
  -9   9   8      157.46      312.29    152.01 o 
  -7   9   8    15471.08    15530.00    400.43 o 
  -5   9   8     4071.40     4336.17    248.02 o 
  -3   9   8    17477.53    17615.57    363.35 o 
  -1   9   8     5670.91     6280.24    223.85 o 
   1   9   8     5364.70     5559.57    420.64 o 
   3   9   8    35223.15    36459.73    716.04 o 
   5   9   8    10328.26    10989.96    332.76 o 
   7   9   8     6577.69     7033.76    268.19 o 
   9   9   8     6370.37     6283.56    565.65 o 
  11   9   8    11333.15    11129.33    377.53 o 
  13   9   8     1929.39     2138.24    317.96 o 
  15   9   8     2688.70     2905.04    331.13 o 
  17   9   8     2881.16     2379.68    285.20 o 
  19   9   8       14.43     -213.72    213.72 o 
  21   9   8    14367.60    10716.56    614.79 o 
  23   9   8      848.93      448.04    416.26 o 
 -30  10   8      556.92     -237.00    277.52 o 
 -28  10   8       65.96      703.34    266.68 o 
 -26  10   8        0.43      214.99    214.23 o 
 -24  10   8      199.31       92.49    219.72 o 
 -22  10   8      668.07      684.18    239.90 o 
 -20  10   8      116.62      345.67    161.32 o 
 -18  10   8      691.96      469.43    165.10 o 
 -16  10   8      388.89      483.25    161.07 o 
 -14  10   8      104.71      599.83    175.66 o 
 -12  10   8     2249.80     1694.74    170.83 o 
 -10  10   8      175.80      331.45    132.14 o 
  -8  10   8      545.30      748.34    147.72 o 
  -6  10   8     4680.71     4304.29    254.97 o 
  -4  10   8      591.56      853.66    150.99 o 
  -2  10   8      353.00      438.84    116.36 o 
   0  10   8     1441.08     1684.70    138.21 o 
   2  10   8     1736.50     1977.71    161.00 o 
   4  10   8      393.40      582.45    163.30 o 
   6  10   8      586.62      692.39    136.60 o 
   8  10   8       42.48      115.31    126.21 o 
  10  10   8        0.32      205.70    151.06 o 
  12  10   8     1471.18     1539.71    301.15 o 
  14  10   8      125.88      310.28    171.19 o 
  16  10   8      491.25      204.61    324.47 o 
  18  10   8     1052.80      980.90    301.73 o 
  20  10   8     1316.60     1094.51    592.28 o 
  22  10   8      485.36       24.38    431.46 o 
 -27  11   8      108.64      304.78    235.57 o 
 -25  11   8     2000.56     3078.21    464.37 o 
 -23  11   8       86.65       86.53    164.75 o 
 -21  11   8     2862.15     3184.47    332.94 o 
 -19  11   8      439.76      567.19    184.42 o 
 -17  11   8     1174.84     1148.07    190.83 o 
 -15  11   8     4548.43     4873.95    300.03 o 
 -13  11   8     4585.52     4111.79    202.09 o 
 -11  11   8     2907.41     3504.77    304.19 o 
  -9  11   8        5.68       72.94    133.80 o 
  -7  11   8     9295.17     9396.05    281.97 o 
  -5  11   8     1967.63     2178.86    249.43 o 
  -3  11   8     6593.08     6080.60    359.76 o 
  -1  11   8     2152.51     2721.03    226.89 o 
   1  11   8      443.19      500.96    130.40 o 
   3  11   8     8475.36     9409.52    358.88 o 
   5  11   8     1473.81     1960.02    318.05 o 
   7  11   8     5051.82     4315.50    225.06 o 
   9  11   8      177.56      518.29    162.47 o 
  11  11   8     3450.07     3271.31    460.04 o 
  13  11   8     1397.45     1368.01    344.55 o 
  15  11   8     1448.23     1759.47    416.75 o 
  17  11   8     1377.23     1744.52    465.22 o 
  19  11   8      164.36      620.21    528.14 o 
 -26  12   8       19.88      150.02    210.56 o 
 -24  12   8     1674.09      966.82    199.61 o 
 -22  12   8     2020.00     1741.60    240.32 o 
 -20  12   8      671.08      724.28    205.59 o 
 -18  12   8       13.18      -60.18    146.10 o 
 -16  12   8     2795.68     2331.34    207.80 o 
 -14  12   8      103.10      395.16    182.66 o 
 -12  12   8     1200.77     1320.71    322.43 o 
 -10  12   8      218.62      730.73    229.46 o 
  -8  12   8        1.57      -16.82    115.10 o 
  -6  12   8    10139.28     9919.46    370.02 o 
  -4  12   8     3379.54     3259.34    196.30 o 
  -2  12   8     1736.16     1673.30    185.29 o 
   0  12   8     2232.56     1918.32    303.06 o 
   2  12   8     2669.22     2556.42    188.72 o 
   4  12   8      615.05      499.06    133.95 o 
   6  12   8     1239.84      795.52    161.71 o 
   8  12   8      645.50      592.61    266.57 o 
  10  12   8      331.78      502.13    358.26 o 
  12  12   8     2050.15     2408.09    427.86 o 
  14  12   8        7.03     -370.11    370.11 o 
  16  12   8      413.87      750.58    360.88 o 
  18  12   8      969.67     1116.56    399.51 o 
 -23  13   8       35.89      299.34    245.43 o 
 -21  13   8      512.99      504.63    194.85 o 
 -19  13   8      372.82      365.52    166.47 o 
 -17  13   8     1158.20     1712.94    403.63 o 
 -15  13   8       36.34      189.41    186.24 o 
 -13  13   8      119.99      337.60    156.31 o 
 -11  13   8     4140.41     3765.39    523.97 o 
  -9  13   8       16.34       58.31    167.13 o 
  -7  13   8     1800.22     2329.72    365.93 o 
  -5  13   8       31.37      212.10    113.75 o 
  -3  13   8     1045.85     1149.60    249.33 o 
  -1  13   8      265.11      207.53    139.07 o 
   1  13   8     1150.20     1628.37    666.24 o 
   3  13   8      838.49     1002.14    262.57 o 
   5  13   8      395.23      576.41    290.80 o 
   7  13   8     4728.42     7259.88    566.55 o 
   9  13   8       33.48      -63.57    245.72 o 
  11  13   8      600.17     1012.46    621.45 o 
  13  13   8      185.20      721.40    464.75 o 
  15  13   8      985.05     1545.23    686.77 o 
 -20  14   8      617.47      264.23    305.68 o 
 -18  14   8       56.69      162.83    323.38 o 
 -16  14   8     3176.35     2561.46    376.83 o 
 -14  14   8       23.22       35.10    181.23 o 
 -12  14   8     1129.82      768.04    166.38 o 
 -10  14   8      732.00      176.62    158.11 o 
  -8  14   8     1388.47      661.63    167.08 o 
  -6  14   8     1383.57      831.28    147.10 o 
  -4  14   8     1090.60      720.02    245.12 o 
  -2  14   8     2197.03     1812.52    407.15 o 
   0  14   8        4.77      105.29    320.04 o 
   2  14   8     3005.18     2859.92    545.65 o 
   4  14   8      923.12      220.65    267.74 o 
   6  14   8     1700.15      596.01    321.70 o 
   8  14   8     1541.60     1501.46    382.77 o 
  10  14   8      340.25        7.60    372.98 o 
  12  14   8     2387.43     3698.85   1347.41 o 
  14  14   8       91.92     -634.51    634.51 o 
 -17  15   8      315.45      461.34    293.07 o 
 -15  15   8       32.01      187.82    277.13 o 
 -13  15   8      379.34      275.40    298.21 o 
 -11  15   8     1296.81      406.56    261.74 o 
  -9  15   8      149.70      130.85    228.96 o 
  -7  15   8      104.19      117.12    209.16 o 
  -5  15   8       29.85      155.03    261.82 o 
  -3  15   8       10.01     -151.28    224.12 o 
  -1  15   8      552.97      425.88    305.00 o 
   1  15   8      249.04      434.18    384.71 o 
   3  15   8       11.31     -129.77    271.05 o 
   5  15   8      364.76      457.22    367.23 o 
   7  15   8      681.19     1258.38    449.68 o 
   9  15   8       83.35      685.02    442.10 o 
 -12  16   8      873.35      719.54    505.22 o 
 -10  16   8     1312.53      530.01    548.67 o 
  -8  16   8     1969.10     3956.39    742.76 o 
  -6  16   8      618.11      777.44    395.78 o 
  -4  16   8       33.83      406.68    258.12 o 
  -2  16   8     2125.05      858.10    273.43 o 
   0  16   8        7.74     -177.96    284.76 o 
   2  16   8      978.84      122.26    409.92 o 
   4  16   8      675.87      454.15    357.35 o 
 -35   1   9     6696.49     7335.32    599.02 o 
 -33   1   9      135.49      397.51    367.89 o 
 -31   1   9        1.25     -308.29    308.29 o 
 -29   1   9    14449.68    14626.73    711.15 o 
 -27   1   9       60.68      156.92    285.41 o 
 -25   1   9    14315.77    13029.34    606.01 o 
 -23   1   9     3326.67     3442.12    328.12 o 
 -21   1   9     9753.48    10581.06    490.82 o 
 -19   1   9    30051.55    31429.21    581.07 o 
 -17   1   9    26464.13    26117.18    593.44 o 
 -15   1   9     4755.78     3865.73    407.58 o 
 -13   1   9    11588.55    13726.03    609.86 o 
 -11   1   9    66390.05    63650.92   1633.93 o 
  -9   1   9      833.01      705.61    402.32 o 
  -7   1   9    24337.93    24333.88    602.77 o 
  -5   1   9    13565.20    14513.40    438.06 o 
  -3   1   9    23595.41    25318.10    819.54 o 
  -1   1   9   105616.29   109900.01   2506.07 o 
   1   1   9    51236.38    52890.58   1408.83 o 
   3   1   9    12344.79    12619.21    462.19 o 
   5   1   9    12063.13    12599.15    601.76 o 
   7   1   9    74621.92    74630.48   1390.43 o 
   9   1   9     6871.61     6900.74    362.70 o 
  11   1   9    33424.93    32740.45    790.79 o 
  13   1   9    29318.79    30018.97    725.96 o 
  15   1   9     8499.99     8133.05    442.76 o 
  17   1   9    33804.16    34265.51    991.16 o 
  19   1   9     3263.33     2692.42    460.50 o 
  21   1   9     4651.64     5389.64    847.26 o 
  23   1   9     7238.04     6663.39    549.23 o 
  25   1   9    11283.75    11518.70    604.30 o 
  27   1   9     2041.43     2683.62    813.67 o 
 -36   2   9      399.26      449.29    378.69 o 
 -34   2   9      523.86      578.79    335.24 o 
 -32   2   9       31.45      174.48    296.94 o 
 -30   2   9       29.67       -7.06    354.52 o 
 -28   2   9     3981.72     4185.96    530.61 o 
 -26   2   9     1686.18     2728.61    403.57 o 
 -24   2   9      188.08     -142.88    156.12 o 
 -22   2   9      102.79      307.17    195.84 o 
 -20   2   9     5988.08     5563.81    184.17 o 
 -18   2   9       17.95      127.75    100.43 o 
 -16   2   9      172.30      305.58     67.97 o 
 -14   2   9     2781.66     2824.69    622.16 o 
 -12   2   9     3415.83     2928.96    368.73 o 
 -10   2   9    15903.70    16708.87    656.23 o 
  -8   2   9    15023.85    14207.96    450.91 o 
  -6   2   9      567.40      970.48    138.98 o 
  -4   2   9    23937.57    24914.87    456.77 o 
  -2   2   9    51533.14    51909.76   1772.91 o 
   0   2   9        2.85      115.60    361.35 o 
   2   2   9      605.54      562.17    206.20 o 
   4   2   9     3669.50     5091.98    310.97 o 
   6   2   9     1361.35     2355.70    287.21 o 
   8   2   9     4181.49     4020.58    435.29 o 
  10   2   9       40.84      -50.94    200.93 o 
  12   2   9     2578.27     2412.79    332.02 o 
  14   2   9    19195.41    18236.95    597.61 o 
  16   2   9    12675.01    12358.11   1519.10 o 
  18   2   9      446.95      727.59    342.69 o 
  20   2   9       96.85      -59.12    355.02 o 
  22   2   9     1160.59     1187.09    437.89 o 
  24   2   9      125.55     1597.48    731.56 o 
  26   2   9     2991.91     3642.86    918.18 o 
 -35   3   9     1023.09      347.72    386.26 o 
 -33   3   9     3108.42     3978.47    631.30 o 
 -31   3   9      738.11     1301.92    394.33 o 
 -29   3   9     6034.70     6664.11    533.34 o 
 -27   3   9      892.08     1409.12    239.72 o 
 -25   3   9     6980.28     7538.64    453.16 o 
 -23   3   9      457.02      419.08    118.37 o 
 -21   3   9    11015.15    10618.10    316.03 o 
 -19   3   9     6866.73     6576.82    231.64 o 
 -17   3   9    10148.19     9377.89    298.42 o 
 -15   3   9    18734.11    17642.16    301.82 o 
 -13   3   9      519.45      350.21    257.16 o 
 -11   3   9    25734.32    26398.97    916.31 o 
  -9   3   9     5651.32     5685.04    325.87 o 
  -7   3   9    26377.27    24189.58    434.19 o 
  -5   3   9     1600.58     1721.41    263.74 o 
  -3   3   9    18582.06    18741.80    311.53 o 
  -1   3   9     8973.66     8192.82    214.35 o 
   1   3   9     8976.70     8380.68    382.32 o 
   3   3   9    42275.94    42280.80   1195.51 o 
   5   3   9      188.32      399.54    237.98 o 
   7   3   9    26627.84    26575.30    640.90 o 
   9   3   9     1702.87     1776.78    230.77 o 
  11   3   9    12029.49    11613.44    481.22 o 
  13   3   9     5969.40     5878.03    407.82 o 
  15   3   9     3955.84     4925.70    614.15 o 
  17   3   9    16665.12    17521.74   1470.58 o 
  19   3   9      239.40      -57.32    277.53 o 
  21   3   9     9314.20     8935.43    754.81 o 
  23   3   9      862.49      911.82    740.13 o 
  25   3   9     4212.96     4716.74    970.43 o 
  27   3   9     1655.21     1896.08    720.36 o 
 -34   4   9      866.09      264.08    272.91 o 
 -32   4   9       89.21      620.83    295.48 o 
 -30   4   9      749.27      775.37    292.28 o 
 -28   4   9     5527.70     7715.85    480.62 o 
 -26   4   9     7681.33     8637.23    304.17 o 
 -24   4   9      432.02      582.79    255.39 o 
 -22   4   9      155.85      265.22    149.83 o 
 -20   4   9    13472.36    14478.97    498.57 o 
 -18   4   9      916.23     1311.75    127.83 o 
 -16   4   9     2889.68     3145.59    178.77 o 
 -14   4   9     6128.51     6117.61    206.76 o 
 -12   4   9     4278.12     3232.61    245.57 o 
 -10   4   9    23411.95    23889.74    702.26 o 
  -8   4   9    27403.30    27061.89    504.16 o 
  -6   4   9     2246.17     2756.25    149.81 o 
  -4   4   9     7878.07     8106.74    223.54 o 
  -2   4   9    43559.17    45345.77    670.00 o 
   0   4   9       51.91       37.94    148.97 o 
   2   4   9     8156.13     9058.47    668.57 o 
   4   4   9     3901.78     4763.83    335.09 o 
   6   4   9     6650.53     6300.14    480.21 o 
   8   4   9    23786.82    25464.45    961.64 o 
  10   4   9      825.86     1012.18    239.60 o 
  12   4   9    10346.36    11415.10    461.54 o 
  14   4   9     9166.70    10197.86    513.41 o 
  16   4   9    20292.92    19183.48    677.79 o 
  18   4   9       38.13      -34.65    278.25 o 
  20   4   9     2148.37     2470.84    541.05 o 
  22   4   9     4791.68     5181.39    670.30 o 
  24   4   9       68.31      199.07    371.38 o 
  26   4   9     7937.87     7456.47    608.37 o 
 -33   5   9     4408.19     4660.60    453.56 o 
 -31   5   9     2966.07     3602.74    308.85 o 
 -29   5   9      677.81      248.28    227.26 o 
 -27   5   9       18.04       48.65    204.20 o 
 -25   5   9     4982.32     5239.89    335.23 o 
 -23   5   9      141.19      317.65    141.14 o 
 -21   5   9     6409.30     5899.17    351.03 o 
 -19   5   9        7.31      211.00    131.49 o 
 -17   5   9      394.98      276.52    154.83 o 
 -15   5   9    40602.29    37418.84    628.52 o 
 -13   5   9    24185.54    22550.48    406.37 o 
 -11   5   9     3790.41     3437.28    391.19 o 
  -9   5   9     3276.34     3671.06    169.46 o 
  -7   5   9    19027.91    18278.98    364.31 o 
  -5   5   9     7556.27     7716.67    268.19 o 
  -3   5   9    10087.15    10423.31    253.84 o 
  -1   5   9     2343.43     2344.62    198.26 o 
   1   5   9     9921.40    10319.93    492.66 o 
   3   5   9    41580.59    42383.86    719.29 o 
   5   5   9     3274.28     3516.39    316.59 o 
   7   5   9       31.23      667.56    613.31 o 
   9   5   9      731.05     1253.52    263.44 o 
  11   5   9     2453.44     3064.08    311.70 o 
  13   5   9     1692.21     1547.51    316.56 o 
  15   5   9     1362.00     2516.25    350.88 o 
  17   5   9     2049.80     2566.03    475.73 o 
  19   5   9     2267.56     2253.80    352.11 o 
  21   5   9     9683.77     9488.63    802.47 o 
  23   5   9      760.18      903.60    369.87 o 
  25   5   9      368.81      755.40    444.75 o 
 -34   6   9     1941.31     1622.79    332.53 o 
 -32   6   9      153.43       59.99    211.46 o 
 -30   6   9     5066.50     6014.34    425.37 o 
 -28   6   9     1575.78     1328.58    286.77 o 
 -26   6   9     5970.75     5992.88    287.26 o 
 -24   6   9     6062.42     6110.10    501.28 o 
 -22   6   9       84.60      340.99    157.51 o 
 -20   6   9    17020.67    18470.29    408.82 o 
 -18   6   9       56.46      276.73    133.23 o 
 -16   6   9    16986.33    16705.31    468.16 o 
 -14   6   9     1951.42     2352.80    198.86 o 
 -12   6   9    24034.82    23391.29    401.35 o 
 -10   6   9    10183.42     8452.79   1211.41 o 
  -8   6   9     2875.93     3347.73    218.69 o 
  -6   6   9    39901.29    39382.66    667.95 o 
  -4   6   9     2517.36     2478.21    307.57 o 
  -2   6   9    13300.62    13490.27    292.44 o 
   0   6   9     2820.08     3577.61    305.49 o 
   2   6   9    22472.56    22617.98    534.38 o 
   4   6   9     8307.94     8920.42    424.76 o 
   6   6   9     9218.62    10367.09    395.76 o 
   8   6   9    25454.79    27417.57   1344.03 o 
  10   6   9     2994.31     3593.86    591.08 o 
  12   6   9    17624.00    18672.49    646.42 o 
  14   6   9      327.69       99.42    242.68 o 
  16   6   9     8899.73     8947.42    778.75 o 
  18   6   9     3949.95     4039.18    467.30 o 
  20   6   9     3088.34     3368.46   1485.51 o 
  22   6   9     4227.96     6096.40    527.46 o 
  24   6   9      140.29      149.01    551.67 o 
 -33   7   9     1126.07      654.80    313.77 o 
 -31   7   9     1034.75     1353.56    414.28 o 
 -29   7   9      483.71      689.93    213.97 o 
 -27   7   9      503.25      891.53    274.50 o 
 -25   7   9       83.97      154.82    182.37 o 
 -23   7   9       57.43       22.15    162.13 o 
 -21   7   9     2105.91     2826.12    379.66 o 
 -19   7   9      258.16      252.29    182.22 o 
 -17   7   9      679.49      874.49    175.99 o 
 -15   7   9     7041.80     7572.49    294.15 o 
 -13   7   9     8167.63     8151.31    365.83 o 
 -11   7   9     1557.48     2419.45    457.31 o 
  -9   7   9       15.48      173.30    217.90 o 
  -7   7   9     3284.88     3918.28    282.53 o 
  -5   7   9     2492.48     2876.61    185.53 o 
  -3   7   9     5660.56     5361.53    204.64 o 
  -1   7   9       82.36      145.27    132.11 o 
   1   7   9     5748.32     5873.74    268.74 o 
   3   7   9     7791.25     8083.80    293.68 o 
   5   7   9     1234.78     1580.93    208.17 o 
   7   7   9       14.64      582.28    204.55 o 
   9   7   9     1713.36     2199.73    544.50 o 
  11   7   9      633.51      372.54    402.05 o 
  13   7   9       34.45      103.90    262.90 o 
  15   7   9      700.28      396.57    284.93 o 
  17   7   9      498.59      776.57    345.51 o 
  19   7   9      387.53     -175.42    660.64 o 
  21   7   9     5686.36     5105.03    401.33 o 
  23   7   9     1683.34     1212.62    395.99 o 
 -32   8   9      107.78        5.15    286.89 o 
 -30   8   9     4343.91     5095.96    560.59 o 
 -28   8   9      196.38      367.01    200.52 o 
 -26   8   9      620.34      486.96    227.09 o 
 -24   8   9     9443.33     8741.46    368.88 o 
 -22   8   9     2566.67     2981.74    285.01 o 
 -20   8   9     5078.36     5076.08    365.41 o 
 -18   8   9     1807.08     1376.49    191.11 o 
 -16   8   9    21047.19    20158.41    417.50 o 
 -14   8   9     1594.04     1314.62    155.29 o 
 -12   8   9    21907.82    19824.73    413.06 o 
 -10   8   9      992.39     1481.36    131.63 o 
  -8   8   9        6.90      307.63    142.30 o 
  -6   8   9    30621.23    28322.50    548.74 o 
  -4   8   9     4198.97     4754.33    266.04 o 
  -2   8   9     7666.13     7304.03    235.93 o 
   0   8   9     2013.29     2606.69    226.67 o 
   2   8   9    30252.21    31498.87    622.67 o 
   4   8   9     5236.13     6113.24    446.16 o 
   6   8   9    13054.87    12712.09    675.51 o 
   8   8   9    12529.49    13250.47    523.32 o 
  10   8   9      230.43        9.19    176.72 o 
  12   8   9    15231.01    17751.45    707.35 o 
  14   8   9      768.26      790.48    279.31 o 
  16   8   9     2264.48     2280.26    751.24 o 
  18   8   9     4548.81     3636.30    587.88 o 
  20   8   9     7389.57     7315.06    553.47 o 
  22   8   9     3421.00     2467.73    441.36 o 
 -31   9   9      160.81     -287.40    653.18 o 
 -29   9   9      108.18      351.28    269.09 o 
 -27   9   9       85.41      219.15    253.54 o 
 -25   9   9      208.03      323.63    238.16 o 
 -23   9   9       60.17      327.63    195.89 o 
 -21   9   9       31.87     -116.45    157.16 o 
 -19   9   9       16.29      217.31    170.16 o 
 -17   9   9        2.01      -98.79    167.18 o 
 -15   9   9     2075.94     2221.04    235.23 o 
 -13   9   9     2784.33     3107.35    455.71 o 
 -11   9   9        2.35      195.24    153.52 o 
  -9   9   9       14.70      124.70    104.56 o 
  -7   9   9      347.28      450.22    153.28 o 
  -5   9   9        6.54      -10.68    122.58 o 
  -3   9   9      443.72      894.32    180.96 o 
  -1   9   9       63.31       63.20    145.96 o 
   1   9   9       55.50      263.22    144.93 o 
   3   9   9     1348.34     1207.61    232.43 o 
   5   9   9      130.07       44.88    123.56 o 
   7   9   9       67.98     -141.70    142.99 o 
   9   9   9       15.91      -40.13    166.41 o 
  11   9   9       92.00      359.14    225.64 o 
  13   9   9       14.92      -32.22    304.53 o 
  15   9   9       15.17      520.67    271.86 o 
  17   9   9      141.94      711.49    302.59 o 
  19   9   9       14.22      408.08    264.68 o 
  21   9   9      222.30      196.14    377.43 o 
 -28  10   9      214.28      210.29    276.31 o 
 -26  10   9      200.87      292.95    252.79 o 
 -24  10   9     6191.58     5158.48    390.21 o 
 -22  10   9     2062.02     1979.27    224.44 o 
 -20  10   9     1481.47     1011.53    266.52 o 
 -18  10   9      278.68      387.46    229.24 o 
 -16  10   9     6963.35     7006.97    306.53 o 
 -14  10   9     1480.97     1085.65    158.48 o 
 -12  10   9     7036.64     6166.18    300.44 o 
 -10  10   9     6257.11     5815.44    243.96 o 
  -8  10   9     1064.17      732.62    201.28 o 
  -6  10   9    13964.77    14789.14    743.64 o 
  -4  10   9       70.56      332.57    128.69 o 
  -2  10   9     8190.07     8780.66    314.52 o 
   0  10   9     3536.29     3434.84    242.73 o 
   2  10   9     9388.82     9329.53    344.46 o 
   4  10   9     3970.03     4359.51    294.62 o 
   6  10   9     3331.99     3343.14    331.34 o 
   8  10   9     3501.54     3858.06    505.49 o 
  10  10   9        1.68     -130.24    147.45 o 
  12  10   9    10546.92    10649.31    539.78 o 
  14  10   9      219.68      175.96    214.37 o 
  16  10   9     1486.23     1274.83    342.09 o 
  18  10   9     3395.75     4975.85    977.52 o 
  20  10   9     3342.80     3314.41   1414.59 o 
 -27  11   9       56.89      665.86    272.14 o 
 -25  11   9      595.48     1020.21    215.60 o 
 -23  11   9      154.64     -109.00    229.12 o 
 -21  11   9     1759.10     1502.16    251.77 o 
 -19  11   9       14.08      105.26    143.17 o 
 -17  11   9        5.28       71.76    163.17 o 
 -15  11   9     5394.44     5578.57    240.71 o 
 -13  11   9     3797.19     3989.51    250.72 o 
 -11  11   9       30.82      107.53    143.14 o 
  -9  11   9      275.55      419.78    138.46 o 
  -7  11   9     2014.51     2587.37    437.52 o 
  -5  11   9     1522.82     1906.45    190.60 o 
  -3  11   9     4865.52     4712.79    230.95 o 
  -1  11   9      468.12      425.32    141.35 o 
   1  11   9     1066.81     1047.48    167.45 o 
   3  11   9     5922.43     5896.90    243.15 o 
   5  11   9       51.80      -28.98    150.78 o 
   7  11   9       23.01       -5.86    179.33 o 
   9  11   9     1057.07     1020.34    173.74 o 
  11  11   9     1409.63      923.72    230.21 o 
  13  11   9      393.55      525.15    276.89 o 
  15  11   9      327.41      473.99    465.37 o 
  17  11   9      174.47      680.67    603.18 o 
  19  11   9      869.99      893.84    487.65 o 
 -24  12   9      622.08      622.77    256.64 o 
 -22  12   9       89.04       72.77    163.71 o 
 -20  12   9     1688.80     1563.19    223.08 o 
 -18  12   9      113.99       57.31    170.84 o 
 -16  12   9     1002.67     1083.08    163.87 o 
 -14  12   9      198.24       74.53    177.26 o 
 -12  12   9      416.37      902.58    255.98 o 
 -10  12   9     5814.62     5422.84    298.17 o 
  -8  12   9     1346.15     1130.65    168.43 o 
  -6  12   9     4368.09     4573.44    245.91 o 
  -4  12   9        4.73      265.93    133.19 o 
  -2  12   9     2849.50     3090.73    203.16 o 
   0  12   9      206.99      335.65    138.96 o 
   2  12   9     1209.89     1206.31    198.27 o 
   4  12   9     2812.44     2285.39    228.57 o 
   6  12   9      927.45      795.98    279.86 o 
   8  12   9     2538.48     2805.64    396.08 o 
  10  12   9       16.37      595.08    348.76 o 
  12  12   9     2209.83     1668.46    439.20 o 
  14  12   9        9.46     1100.06   1048.82 o 
  16  12   9     1831.58     1237.91    498.25 o 
 -23  13   9      113.45      137.62    197.21 o 
 -21  13   9     2234.81     1827.14    431.49 o 
 -19  13   9      111.45       -4.36    180.30 o 
 -17  13   9      127.41       71.24    139.44 o 
 -15  13   9     2096.69     1564.85    291.72 o 
 -13  13   9       11.02     -173.64    217.88 o 
 -11  13   9     1650.54     2338.11    373.03 o 
  -9  13   9      363.13      203.01    165.08 o 
  -7  13   9     2595.05     1671.52    240.90 o 
  -5  13   9     1217.20      936.47    145.69 o 
  -3  13   9     1656.14      746.03    157.39 o 
  -1  13   9     1207.61      504.27    286.16 o 
   1  13   9      168.46      279.48    333.39 o 
   3  13   9     4843.96     5810.95    474.95 o 
   5  13   9       71.99       60.98    260.72 o 
   7  13   9      735.86      476.16    281.29 o 
   9  13   9     1296.17      860.15    571.64 o 
  11  13   9     1882.77     1670.91    708.48 o 
  13  13   9     1075.49      451.63    992.83 o 
 -20  14   9      527.95     1037.25    533.34 o 
 -18  14   9       57.01     -116.22    159.90 o 
 -16  14   9      195.64      200.39    187.31 o 
 -14  14   9       42.64      170.52    199.62 o 
 -12  14   9      156.72      411.18    201.29 o 
 -10  14   9      497.87      507.10    281.85 o 
  -8  14   9      204.42      453.81    173.17 o 
  -6  14   9      119.05      303.28    241.46 o 
  -4  14   9       11.20      194.21    230.68 o 
  -2  14   9      698.23      842.79    318.97 o 
   0  14   9       22.04      308.75    476.58 o 
   2  14   9      137.49       52.30    336.84 o 
   4  14   9      706.21      382.51    443.17 o 
   6  14   9      143.25      228.89    474.47 o 
   8  14   9      537.84      682.96    329.72 o 
  10  14   9      304.57     1330.27    966.70 o 
 -15  15   9      686.66      263.24    335.25 o 
 -13  15   9       22.27       55.34    317.04 o 
 -11  15   9     2154.60      498.93    311.94 o 
  -9  15   9      118.06      375.54    209.22 o 
  -7  15   9     1743.24     1068.16    335.28 o 
  -5  15   9      265.56      -55.32    234.65 o 
  -3  15   9      644.02      129.93    216.61 o 
  -1  15   9     1303.20      814.61    407.43 o 
   1  15   9      147.78      -64.67    353.94 o 
   3  15   9     1977.74     1623.82    450.48 o 
   5  15   9       14.00     -374.72    528.14 o 
   7  15   9     1905.70     1747.83    434.96 o 
  -6  16   9       37.13      171.33    228.79 o 
  -4  16   9       47.61      200.77    307.29 o 
  -2  16   9      153.30      223.51    245.16 o 
 -34   0  10     3488.21     3754.80   1231.71 o 
 -32   0  10      223.43       -8.14    466.66 o 
 -30   0  10     1180.71     2119.16    696.10 o 
 -28   0  10    14790.40    13846.33    821.86 o 
 -26   0  10     6545.50     8380.85    765.29 o 
 -24   0  10     5895.92     6398.17   1323.15 o 
 -22   0  10     1568.54     1077.30    269.53 o 
 -20   0  10    37783.13    38433.91    749.77 o 
 -18   0  10       61.90       48.52    365.78 o 
 -16   0  10     3479.04     4490.13    556.13 o 
 -14   0  10    19309.57    17844.80   1399.66 o 
 -12   0  10      529.76      343.38    350.85 o 
 -10   0  10    93561.07    90496.74   3075.53 o 
  -8   0  10    30617.49    30873.32    858.39 o 
  -6   0  10     6895.55     7494.78    409.06 o 
  -4   0  10    27193.58    28232.18   1160.79 o 
  -2   0  10   102105.55   100533.27   3374.13 o 
   0   0  10     1593.78     1791.57    447.89 o 
   2   0  10    18102.41    16840.77   1407.13 o 
   4   0  10    15212.29    15777.02    847.26 o 
   6   0  10      377.84     1041.40    369.62 o 
   8   0  10    22260.90    24023.46   1292.31 o 
  10   0  10    11479.33    11572.30    981.63 o 
  12   0  10    27503.50    27616.36   1939.00 o 
  14   0  10    13893.03    14207.65    869.35 o 
  16   0  10    27935.62    26348.34   1064.93 o 
  18   0  10     1951.62     1164.52    597.19 o 
  20   0  10      565.80      188.13    893.92 o 
  22   0  10     7133.70     9013.84   1037.62 o 
  24   0  10      747.87     1151.91    502.77 o 
  26   0  10     7852.45     9159.41   1183.18 o 
 -35   1  10      278.34      164.01    405.01 o 
 -33   1  10        1.50      556.64    347.63 o 
 -31   1  10      576.64      767.67    343.84 o 
 -29   1  10     1832.48     2331.67    432.90 o 
 -27   1  10      116.35      454.55    290.56 o 
 -25   1  10      333.45       51.71    152.24 o 
 -23   1  10       42.80       43.29    149.06 o 
 -21   1  10      267.89      220.93     93.98 o 
 -19   1  10     5294.77     4072.85    241.13 o 
 -17   1  10     2241.60     2082.10    423.97 o 
 -15   1  10     5175.94     5833.01    495.91 o 
 -13   1  10     6139.57     5905.22    492.03 o 
 -11   1  10     2745.66     3338.16    548.67 o 
  -9   1  10       80.31      -54.21    218.60 o 
  -7   1  10     1413.57     1487.50    195.61 o 
  -5   1  10     4945.32     4929.62    102.06 o 
  -3   1  10     1407.56     2140.18    569.20 o 
  -1   1  10     8591.76     8964.19    690.50 o 
   1   1  10      650.92      647.41    333.43 o 
   3   1  10     1502.00     2321.00    416.86 o 
   5   1  10     1458.30     1769.29    252.15 o 
   7   1  10      445.83      641.72    209.12 o 
   9   1  10    10256.37    10735.38    454.34 o 
  11   1  10      239.55      345.68    287.14 o 
  13   1  10     4642.22     5013.57    452.53 o 
  15   1  10     1101.49     1075.16    271.11 o 
  17   1  10     2215.77     1265.62    493.49 o 
  19   1  10      500.40      843.53    593.46 o 
  21   1  10      510.68     1003.88    315.80 o 
  23   1  10     1724.34     1605.53    415.37 o 
  25   1  10      674.26      552.40    649.44 o 
 -34   2  10     2770.88     3629.22    555.26 o 
 -32   2  10      538.32      322.18    257.09 o 
 -30   2  10     2045.92     2179.43    348.64 o 
 -28   2  10     6501.93     7590.28    380.64 o 
 -26   2  10     4208.18     5459.40    345.05 o 
 -24   2  10     3376.44     3433.42    217.00 o 
 -22   2  10       55.69      120.37    186.39 o 
 -20   2  10    19714.58    18145.89    516.69 o 
 -18   2  10      226.43      107.17    125.52 o 
 -16   2  10    23616.14    23014.22    767.80 o 
 -14   2  10    12052.67    11214.65    565.46 o 
 -12   2  10    10342.54     9222.39    468.46 o 
 -10   2  10    25238.26    24918.64    944.17 o 
  -8   2  10     4050.78     4179.33    373.18 o 
  -6   2  10     9972.62     9053.60    294.62 o 
  -4   2  10     2866.93     3343.12    255.93 o 
  -2   2  10    70135.11    70302.55   1904.04 o 
   0   2  10     2386.22     3570.45    502.01 o 
   2   2  10    28210.25    28182.79   1259.70 o 
   4   2  10    21929.49    21291.84    678.86 o 
   6   2  10     1928.73     1541.31    252.04 o 
   8   2  10    26297.41    26773.25    772.52 o 
  10   2  10      155.63      -21.49    268.39 o 
  12   2  10    13983.30    13524.60    522.45 o 
  14   2  10     5177.06     5090.08    632.77 o 
  16   2  10    21710.89    21455.12    761.92 o 
  18   2  10     3786.93     5554.81    661.56 o 
  20   2  10     2145.06     2409.44    564.39 o 
  24   2  10        2.25      107.66    585.99 o 
 -35   3  10     2018.80     3083.95    407.18 o 
 -33   3  10        3.54       14.28    242.47 o 
 -31   3  10     1452.73     1465.26    336.23 o 
 -29   3  10     4557.38     4976.00    470.84 o 
 -27   3  10       63.25      -29.74    140.95 o 
 -25   3  10     1456.49     1515.44    142.24 o 
 -23   3  10        4.07      177.21    125.73 o 
 -21   3  10        5.37       70.71    145.59 o 
 -19   3  10    11989.42    11743.27    341.25 o 
 -17   3  10     9274.47     9128.99    610.31 o 
 -15   3  10     6372.68     5726.21    423.44 o 
 -13   3  10    10597.71    10253.55    498.73 o 
 -11   3  10    13221.41    13502.09    450.10 o 
  -9   3  10     2141.29     2266.01    279.74 o 
  -7   3  10     5326.25     5054.62    208.93 o 
  -5   3  10     5181.40     5962.54    321.55 o 
  -3   3  10       19.84      360.79    124.64 o 
  -1   3  10    48431.88    50100.30   1155.58 o 
   1   3  10    10398.67    11159.98    650.87 o 
   3   3  10       63.74      586.71    268.86 o 
   5   3  10     9115.99     9461.04    435.47 o 
   7   3  10    12005.42    12636.12    458.47 o 
   9   3  10    14984.63    13947.63    555.99 o 
  11   3  10      639.34      417.27    335.63 o 
  13   3  10    13415.91    13238.48    482.75 o 
  15   3  10      884.12     1006.18    295.60 o 
  17   3  10    12242.16    12368.74    630.34 o 
  19   3  10     3684.43     4486.83    446.17 o 
  21   3  10       13.22      -84.48    362.24 o 
  23   3  10     5947.45     7318.55   1235.44 o 
  25   3  10     4198.53     3549.55    836.07 o 
 -34   4  10     1730.59     1687.16    318.26 o 
 -32   4  10      855.01      434.98    212.44 o 
 -30   4  10     3664.08     3330.24    377.65 o 
 -28   4  10      850.52     1883.66    318.82 o 
 -26   4  10      481.89      519.04    189.96 o 
 -24   4  10     7382.14     7548.79    373.08 o 
 -22   4  10     1425.48     1372.05    194.68 o 
 -20   4  10     2884.57     2876.56    226.82 o 
 -18   4  10     1888.30     1875.71    223.06 o 
 -16   4  10    22603.99    22133.58    718.14 o 
 -14   4  10     3593.89     4064.75    496.41 o 
 -12   4  10    34764.25    33058.93    772.40 o 
 -10   4  10      739.26      548.27    205.75 o 
  -8   4  10      619.65      815.34    223.03 o 
  -6   4  10    35174.53    32697.97    500.71 o 
  -4   4  10     1370.68     2118.52    159.56 o 
  -2   4  10     4225.08     4056.32    223.52 o 
   0   4  10    15537.46    16160.13    590.99 o 
   2   4  10    16079.91    15498.53    815.86 o 
   4   4  10    16023.56    16563.81    599.28 o 
   6   4  10     4758.07     5646.54    611.92 o 
   8   4  10    18059.16    16421.22    762.91 o 
  10   4  10     7547.93     8308.80    553.82 o 
  12   4  10     4826.47     6071.39    345.85 o 
  14   4  10       59.51      -17.69    313.42 o 
  16   4  10     4133.33     4825.90    461.21 o 
  18   4  10     7783.81     8668.61   1079.00 o 
  20   4  10     3201.95     3403.71    616.26 o 
  22   4  10     4501.33     4056.47    542.36 o 
  24   4  10      868.72      953.03    382.37 o 
 -33   5  10      896.10      921.63    235.41 o 
 -31   5  10        3.55      175.22    201.14 o 
 -29   5  10     3800.02     3830.57    330.90 o 
 -27   5  10       48.36     -204.83    204.83 o 
 -25   5  10     4105.65     4191.91    310.95 o 
 -23   5  10     3475.43     2965.45    253.24 o 
 -21   5  10     2217.63     2650.32    480.02 o 
 -19   5  10    11610.68    10183.09    337.51 o 
 -17   5  10     3291.98     3661.79    220.19 o 
 -15   5  10     5418.02     4850.11    308.75 o 
 -13   5  10     1461.51     1545.16    247.65 o 
 -11   5  10    16022.37    16580.38    550.84 o 
  -9   5  10      479.99      573.64    128.89 o 
  -7   5  10    13160.66    13023.77    475.16 o 
  -5   5  10    16915.95    17095.26    363.47 o 
  -3   5  10     1675.72     1976.92    166.71 o 
  -1   5  10    31489.93    32279.62    586.86 o 
   1   5  10     7017.69     7924.68    709.51 o 
   3   5  10     8226.21     8763.44    310.09 o 
   5   5  10     5808.08     6236.25    406.66 o 
   7   5  10    33840.94    34302.48   1305.86 o 
   9   5  10     1705.84     2125.48    426.20 o 
  11   5  10     1622.67     1478.72    270.77 o 
  13   5  10     7854.34     8882.59    612.85 o 
  15   5  10      372.99      614.73    340.60 o 
  17   5  10    10603.49    10197.92    612.38 o 
  19   5  10      246.14       96.41    332.40 o 
  21   5  10     3204.65     3620.47    709.16 o 
  23   5  10     1993.87     1356.96    494.59 o 
 -32   6  10      480.37      420.28    266.67 o 
 -30   6  10     2011.97     2110.94    292.46 o 
 -28   6  10       68.02      112.82    217.37 o 
 -26   6  10      186.27      310.14    243.76 o 
 -24   6  10     5894.83     5604.94    415.17 o 
 -22   6  10     2355.34     2704.22    390.23 o 
 -20   6  10      201.84      231.03    184.42 o 
 -18   6  10     1138.27     1009.89    181.51 o 
 -16   6  10     1584.79     1586.23    130.63 o 
 -14   6  10      831.34      621.71    149.01 o 
 -12   6  10      551.03      548.22    238.05 o 
 -10   6  10      607.59      646.18    173.34 o 
  -8   6  10      244.78      139.42    134.33 o 
  -6   6  10    22041.02    21690.25    396.61 o 
  -4   6  10    11740.21    11736.14    303.18 o 
  -2   6  10      383.23      844.97    246.20 o 
   0   6  10     8551.87     8923.84    294.86 o 
   2   6  10     2031.71     2072.25    229.51 o 
   4   6  10     4583.18     5210.35    318.98 o 
   6   6  10     2142.32     3063.28    618.70 o 
   8   6  10     1916.30     2040.35    448.36 o 
  10   6  10       15.73       18.68    465.38 o 
  12   6  10     7591.06     7929.01    982.10 o 
  14   6  10      983.69     1356.72    330.47 o 
  16   6  10      179.28      342.47    362.29 o 
  18   6  10     3664.86     3206.33    685.36 o 
  20   6  10     2784.20     1834.15    494.94 o 
  22   6  10      704.43     1006.75    349.27 o 
 -31   7  10     1210.37     1016.06    258.51 o 
 -29   7  10     2734.39     2827.05    332.40 o 
 -27   7  10       63.46      166.71    190.53 o 
 -25   7  10     6879.69     6585.31    514.20 o 
 -23   7  10     3826.78     3500.59    298.11 o 
 -21   7  10     7167.46     6493.88    518.01 o 
 -19   7  10     5982.62     5872.94    442.11 o 
 -17   7  10      352.69      395.82    152.76 o 
 -15   7  10    31596.86    28894.38    589.09 o 
 -13   7  10     4370.91     3914.83    201.70 o 
 -11   7  10    12401.60    11540.63    543.65 o 
  -9   7  10     7370.46     7847.38    383.58 o 
  -7   7  10    16683.50    16831.03    420.96 o 
  -5   7  10    13436.23    13968.19    457.08 o 
  -3   7  10    11475.18    11647.19    288.29 o 
  -1   7  10     6055.82     6632.69    237.86 o 
   1   7  10       57.90       72.32    130.80 o 
   3   7  10    25411.37    26052.02    474.78 o 
   5   7  10      130.54      246.59    166.56 o 
   7   7  10    16371.31    17357.46    507.70 o 
   9   7  10     3007.91     3157.51    312.96 o 
  11   7  10     9632.94     9089.88    651.34 o 
  13   7  10     6569.36     6514.98    445.97 o 
  15   7  10     2195.34     1955.36    368.72 o 
  17   7  10     3606.08     3946.20    505.21 o 
  19   7  10     1312.96     2043.49    433.13 o 
  21   7  10     9763.25     9371.44    638.86 o 
 -30   8  10       35.22      504.11    244.85 o 
 -28   8  10      268.42      401.99    221.33 o 
 -26   8  10      235.90       92.91    193.44 o 
 -24   8  10      116.82      415.31    212.91 o 
 -22   8  10      168.54      284.80    214.87 o 
 -20   8  10       32.20       96.55    161.97 o 
 -18   8  10      222.81      235.27    141.88 o 
 -16   8  10       79.28      375.36    169.16 o 
 -14   8  10      121.14      155.50    206.64 o 
 -12   8  10     2365.76     2670.19    340.48 o 
 -10   8  10      459.80      944.59    165.34 o 
  -8   8  10      219.25      410.14    154.28 o 
  -6   8  10      998.59     1453.96    167.08 o 
  -4   8  10      495.28      787.32    185.63 o 
  -2   8  10      173.99      423.79    164.54 o 
   0   8  10      181.78      441.09    162.09 o 
   2   8  10      906.83      886.90    192.68 o 
   4   8  10       47.10      187.42    160.00 o 
   6   8  10      260.76     -121.90    169.42 o 
   8   8  10      360.94      315.04    197.86 o 
  10   8  10     2118.68     1571.58    268.17 o 
  12   8  10     2819.58     3201.61    276.06 o 
  14   8  10      674.24      974.45    260.99 o 
  16   8  10      356.78      240.86    309.18 o 
  18   8  10       83.98      223.67    256.44 o 
  20   8  10      146.53      359.50    371.53 o 
 -29   9  10     1230.13     1245.63    356.89 o 
 -27   9  10      163.98      198.54    197.23 o 
 -25   9  10     4426.39     4821.45    821.80 o 
 -23   9  10      984.41      515.47    225.81 o 
 -21   9  10     6318.91     5711.45    269.15 o 
 -19   9  10      690.03      524.90    155.73 o 
 -17   9  10       56.78      188.64    126.37 o 
 -15   9  10    18108.85    17619.22    417.55 o 
 -13   9  10       28.23      123.62    190.40 o 
 -11   9  10    10020.64     9281.55    425.39 o 
  -9   9  10     3509.15     3668.39    275.28 o 
  -7   9  10    11395.32     9404.83    838.40 o 
  -5   9  10     4053.63     4196.20    206.48 o 
  -3   9  10     8059.19     8331.15    300.05 o 
  -1   9  10     1227.22     1968.45    264.03 o 
   1   9  10     2227.96     2684.34    224.76 o 
   3   9  10    28083.60    28593.22    605.79 o 
   5   9  10     1811.37     1773.43    220.33 o 
   7   9  10     2404.61     2672.31    454.84 o 
   9   9  10     5957.92     6050.88    377.65 o 
  11   9  10     7569.84     8467.79    627.91 o 
  13   9  10     4514.14     5407.49    344.62 o 
  15   9  10     1429.83     1614.54    375.27 o 
  17   9  10     2411.18     2684.31    467.86 o 
  19   9  10     1180.70     1189.00    456.20 o 
 -28  10  10        1.63      545.43    312.08 o 
 -26  10  10       17.49       -7.17    244.82 o 
 -24  10  10      542.99      705.10    233.18 o 
 -22  10  10      454.52      480.97    187.46 o 
 -20  10  10       69.77      311.09    150.99 o 
 -18  10  10      180.47     -144.57    145.89 o 
 -16  10  10      989.33      316.08    212.54 o 
 -14  10  10       76.95      103.62    177.01 o 
 -12  10  10       31.44      145.66    181.56 o 
 -10  10  10      126.92       30.48    155.45 o 
  -8  10  10        2.91      102.18    167.20 o 
  -6  10  10     3076.02     2631.63    294.19 o 
  -4  10  10     3493.37     3855.20    497.58 o 
  -2  10  10      328.55      269.10    160.56 o 
   0  10  10      931.44      679.65    182.87 o 
   2  10  10     2193.77     2292.83    215.43 o 
   4  10  10     1427.15     1637.69    314.67 o 
   6  10  10       16.85       14.02    259.56 o 
   8  10  10     1020.12      670.97    184.52 o 
  10  10  10        5.77      318.14    182.35 o 
  12  10  10      775.76      480.02    338.47 o 
  14  10  10       60.06      193.29    268.69 o 
  16  10  10       19.88     -317.43    317.43 o 
  18  10  10     1031.08     1153.32    668.11 o 
 -25  11  10     1259.56     1429.21    284.32 o 
 -23  11  10      785.59      682.49    231.66 o 
 -21  11  10     1157.49     1005.48    231.30 o 
 -19  11  10      737.83      449.16    199.17 o 
 -17  11  10        8.22       88.90    179.57 o 
 -15  11  10     3760.84     3352.61    253.21 o 
 -13  11  10        8.32       68.30    168.48 o 
 -11  11  10     3774.35     3442.14    551.12 o 
  -9  11  10     1205.15      737.21    187.88 o 
  -7  11  10     2715.05     2929.85    185.03 o 
  -5  11  10     3703.78     4037.41    234.90 o 
  -3  11  10      744.03      829.29    163.05 o 
  -1  11  10     2761.98     3541.32    509.25 o 
   1  11  10      944.28     1267.47    226.32 o 
   3  11  10     6231.75     6717.83    327.16 o 
   5  11  10       56.23      -52.19    142.12 o 
   7  11  10     1481.07     1377.99    169.74 o 
   9  11  10     2061.13     1931.59    213.96 o 
  11  11  10     1380.12     2009.69    364.95 o 
  13  11  10     2719.99     2687.36    697.97 o 
  15  11  10       91.32     -182.90    580.63 o 
 -24  12  10     1414.06     1280.76    332.81 o 
 -22  12  10      399.69      277.54    248.72 o 
 -20  12  10      388.88      440.70    209.52 o 
 -18  12  10      664.55      331.97    215.82 o 
 -16  12  10     1240.33      889.20    212.96 o 
 -14  12  10     1240.36      741.15    188.90 o 
 -12  12  10      278.16       18.46    179.22 o 
 -10  12  10     1407.47      958.74    214.40 o 
  -8  12  10       53.53      -48.60    129.55 o 
  -6  12  10     5441.07     5634.85    277.13 o 
  -4  12  10      207.52      454.95    154.19 o 
  -2  12  10      469.06      212.54    195.71 o 
   0  12  10     1681.91     1180.02    184.88 o 
   2  12  10      141.27      173.76    132.11 o 
   4  12  10     2462.12     2026.00    317.90 o 
   6  12  10      565.95      703.69    321.53 o 
   8  12  10      610.47     1162.76    625.96 o 
  10  12  10      606.10      724.90    455.00 o 
  12  12  10     4559.85     4747.37    809.43 o 
  14  12  10        4.88       32.84    382.05 o 
 -21  13  10      163.33      481.45    233.47 o 
 -19  13  10      671.67      553.50    280.03 o 
 -17  13  10      911.27      833.79    259.92 o 
 -15  13  10      166.48      417.46    215.27 o 
 -13  13  10        7.16     -214.48    214.48 o 
 -11  13  10      825.20      325.54    204.15 o 
  -9  13  10      158.04      104.12    198.69 o 
  -7  13  10      282.54      406.00    178.00 o 
  -5  13  10      375.96      164.18    150.11 o 
  -3  13  10       67.29      227.64    187.94 o 
  -1  13  10     3220.87     2988.06    717.49 o 
   1  13  10     1166.15      884.58    331.97 o 
   3  13  10      276.84      575.09    436.26 o 
   5  13  10     1147.86     1062.14    372.55 o 
   7  13  10     1431.55     1337.59    407.65 o 
   9  13  10       95.92      208.55    414.88 o 
  11  13  10      165.05      872.94    460.76 o 
 -16  14  10      965.85      801.51    239.80 o 
 -14  14  10      928.67      648.48    187.78 o 
 -12  14  10      797.36       97.07    208.13 o 
 -10  14  10      907.19      388.04    183.73 o 
  -8  14  10        5.83        1.81    221.51 o 
  -6  14  10     1761.31     1145.76    397.99 o 
  -4  14  10       12.89      -56.50    213.44 o 
  -2  14  10     1060.19      653.43    368.55 o 
   0  14  10      780.51      621.54    330.39 o 
   2  14  10      514.88      217.17    315.90 o 
   4  14  10     1800.23     1365.67   1227.97 o 
   6  14  10      486.03      686.73    330.35 o 
   8  14  10      773.02      462.07    448.97 o 
 -11  15  10      235.34       64.55    237.61 o 
  -9  15  10        0.60      505.87    337.07 o 
  -7  15  10      168.86      420.67    312.67 o 
  -5  15  10       13.21     -197.70    261.42 o 
  -3  15  10        2.76      306.65    274.72 o 
  -1  15  10      644.91     1182.22    375.17 o 
   1  15  10      572.87      556.40    419.87 o 
   3  15  10       58.31      522.54    552.40 o 
 -33   1  11     1326.52     1316.49    453.75 o 
 -31   1  11      568.93      564.22    346.29 o 
 -29   1  11    10593.38    10077.61    473.49 o 
 -27   1  11      102.70      -91.19    210.62 o 
 -25   1  11     4467.54     3967.45    242.57 o 
 -23   1  11     2008.20     1712.93    143.59 o 
 -21   1  11     1006.20      819.41    323.09 o 
 -19   1  11    36939.77    31697.93   1257.44 o 
 -17   1  11    17655.16    17275.27    718.90 o 
 -15   1  11    22596.13    19467.36    749.53 o 
 -13   1  11      178.86      342.66    270.43 o 
 -11   1  11    25486.27    23499.25    797.05 o 
  -9   1  11     5507.12     6953.67    343.82 o 
  -7   1  11     8460.99     8000.92    426.68 o 
  -5   1  11    15415.67    14971.85    422.78 o 
  -3   1  11      192.69      520.33    280.85 o 
  -1   1  11    78704.72    79347.15   2004.50 o 
   1   1  11     9608.86     9440.94    646.30 o 
   3   1  11     9553.98     9770.07    697.97 o 
   5   1  11    16504.80    17048.21    587.07 o 
   7   1  11    17181.35    17470.68    606.61 o 
   9   1  11    11413.69    10891.85    441.87 o 
  11   1  11     6822.73     6854.02    383.03 o 
  13   1  11     9329.04     9755.93    463.74 o 
  15   1  11       65.65       51.89    278.45 o 
  17   1  11    22830.40    22357.32   1541.50 o 
  19   1  11       32.48      352.26    278.53 o 
  21   1  11     1672.76      724.26    376.72 o 
  23   1  11     7582.25     7972.49   1089.87 o 
 -34   2  11      370.24      658.20    493.60 o 
 -32   2  11      265.96      -95.70    336.17 o 
 -30   2  11       28.80      358.85    187.49 o 
 -28   2  11     4121.29     3719.04    332.73 o 
 -26   2  11     5200.78     4728.81    310.50 o 
 -24   2  11      786.40      468.61    143.90 o 
 -22   2  11     4063.82     3367.81    426.34 o 
 -20   2  11     7785.10     8762.58    573.99 o 
 -18   2  11      699.09      879.05    552.80 o 
 -16   2  11      425.51     -117.06    451.29 o 
 -14   2  11     5472.28     6853.58    564.95 o 
 -12   2  11     3884.25     4494.89    599.06 o 
 -10   2  11     7006.95     6694.03    474.86 o 
  -8   2  11     7225.25     8605.95    492.94 o 
  -6   2  11       69.70       82.79     78.86 o 
  -4   2  11    25657.04    25957.14    600.72 o 
  -2   2  11    18691.43    19387.10    351.79 o 
   0   2  11      709.01      692.71    301.83 o 
   2   2  11       51.28      140.75    345.67 o 
   4   2  11     3559.82     4088.30    474.48 o 
   6   2  11     1084.63     1276.32    389.08 o 
   8   2  11     7926.29     8150.94    416.34 o 
  10   2  11     1735.20     1497.13    286.32 o 
  12   2  11      866.60      562.11    288.48 o 
  14   2  11    10913.26    10890.57    872.01 o 
  16   2  11     5001.09     6225.69    425.43 o 
  18   2  11      338.72      294.82    380.94 o 
  20   2  11        4.58      388.17    589.73 o 
  22   2  11      174.99      -60.08    410.57 o 
  24   2  11      147.60       22.53    425.99 o 
 -33   3  11     2258.59     2622.85    450.07 o 
 -31   3  11       42.49       97.35    268.93 o 
 -29   3  11     2865.66     3428.45    409.54 o 
 -27   3  11     1558.93     1211.62    251.14 o 
 -25   3  11     4453.13     3855.95    226.75 o 
 -23   3  11     2115.30     1949.72    187.51 o 
 -21   3  11     1555.05     1331.68    141.75 o 
 -19   3  11     3986.03     3171.36    235.18 o 
 -17   3  11      688.27      655.67    362.50 o 
 -15   3  11     8137.14     8760.71    623.31 o 
 -13   3  11     2183.25     2807.94    826.74 o 
 -11   3  11    17960.07    17297.15    604.27 o 
  -9   3  11     6325.27     6104.70    876.73 o 
  -7   3  11     7646.21     7908.48    217.52 o 
  -5   3  11    12704.11    12409.93    441.22 o 
  -3   3  11     4466.14     5074.51    212.82 o 
  -1   3  11    21666.06    22870.33    529.57 o 
   1   3  11       14.23        9.41    266.87 o 
   3   3  11    20846.34    21678.26    923.79 o 
   5   3  11     4393.07     4817.30    411.06 o 
   7   3  11     3423.86     3271.50    388.08 o 
   9   3  11     8782.73     8189.31    457.34 o 
  11   3  11      974.91      840.64    309.64 o 
  13   3  11    12214.09    11575.37    529.03 o 
  15   3  11     1321.93     1414.55    330.65 o 
  17   3  11     9066.85     8895.90    628.88 o 
  19   3  11      875.50      488.95    537.47 o 
  21   3  11     7073.86     9034.42    802.47 o 
  23   3  11     1371.96      426.63    466.04 o 
 -32   4  11      198.13       13.62    307.80 o 
 -30   4  11       52.58      376.96    238.18 o 
 -28   4  11     3747.69     3800.10    457.83 o 
 -26   4  11     3679.09     3778.92    264.12 o 
 -24   4  11      566.26      435.58    271.24 o 
 -22   4  11     2632.85     2443.67    313.04 o 
 -20   4  11    13350.61    12238.69    656.16 o 
 -18   4  11      387.27      380.77    137.92 o 
 -16   4  11     2774.39     2220.09    430.70 o 
 -14   4  11     1908.90     1399.58    383.66 o 
 -12   4  11     2054.97     1953.55    304.46 o 
 -10   4  11    16588.34    16339.67    524.64 o 
  -8   4  11     6954.74     6936.81    324.54 o 
  -6   4  11     3481.35     3616.10    252.50 o 
  -4   4  11    15790.85    15062.62    326.34 o 
  -2   4  11    35411.08    35162.07    628.05 o 
   0   4  11     1685.57     1623.93    172.93 o 
   2   4  11     7950.61     6781.64   1306.37 o 
   4   4  11     8582.92     8598.80    781.39 o 
   6   4  11        4.47     -117.80    309.94 o 
   8   4  11    13550.15    15780.94    952.99 o 
  10   4  11      262.73      490.54    261.82 o 
  12   4  11      798.78      793.63    369.83 o 
  14   4  11     7617.76     7037.10    458.83 o 
  16   4  11     9496.34     9522.40    591.45 o 
  18   4  11      472.14      469.72    311.99 o 
  20   4  11      460.25     -127.44    376.98 o 
  22   4  11     2629.18     2378.97    509.37 o 
 -33   5  11     2593.69     2737.47    628.55 o 
 -31   5  11      851.59      668.89    380.90 o 
 -29   5  11      317.23       -2.70    166.74 o 
 -27   5  11     1311.21     1025.46    173.07 o 
 -25   5  11     1752.25     1858.94    174.12 o 
 -23   5  11     4750.26     4079.67    323.96 o 
 -21   5  11     3944.30     3698.03    213.41 o 
 -19   5  11      137.92      193.11    121.73 o 
 -17   5  11     4625.31     4367.57    484.00 o 
 -15   5  11     4944.90     4966.98    569.41 o 
 -13   5  11     2860.42     3227.55    390.06 o 
 -11   5  11     4559.29     4454.68    514.21 o 
  -9   5  11     5933.83     6112.72    219.66 o 
  -7   5  11     4613.99     4677.06    207.12 o 
  -5   5  11     8144.46     8450.18    220.53 o 
  -3   5  11     5021.31     5245.84    231.24 o 
  -1   5  11       17.17      -37.48    152.19 o 
   1   5  11    11628.01    12457.63    460.08 o 
   3   5  11    20260.27    21589.86    451.19 o 
   5   5  11      210.99      181.84    252.90 o 
   7   5  11     4292.96     5383.54    381.95 o 
   9   5  11     3238.05     3191.25    357.80 o 
  11   5  11      563.86     1034.77    375.28 o 
  13   5  11     6988.74     7187.50    468.49 o 
  15   5  11      164.36      736.63    303.71 o 
  17   5  11      661.19      987.44    359.87 o 
  19   5  11     2904.40     2199.78    555.54 o 
  21   5  11     4943.41     4832.56    642.52 o 
 -32   6  11      657.02      667.50    475.17 o 
 -30   6  11     1433.36     1836.82    378.89 o 
 -28   6  11     1622.32     1932.39    254.25 o 
 -26   6  11      183.00      176.22    153.98 o 
 -24   6  11     7381.18     7193.66    271.44 o 
 -22   6  11       49.75      -41.59    165.61 o 
 -20   6  11     4334.52     4451.87    270.88 o 
 -18   6  11     2057.42     2242.09    321.30 o 
 -16   6  11     6726.22     6942.24    437.84 o 
 -14   6  11     2021.29     1609.31    262.83 o 
 -12   6  11     2054.14     1970.01    297.14 o 
 -10   6  11    14125.45    13282.34    478.46 o 
  -8   6  11      171.42      118.55    128.99 o 
  -6   6  11    17089.72    16758.41    457.25 o 
  -4   6  11     5112.87     5068.39    214.84 o 
  -2   6  11    10622.52    10435.37    327.66 o 
   0   6  11     7780.17     8156.19    301.66 o 
   2   6  11     5009.66     5470.88    272.32 o 
   4   6  11     5552.33     5515.01    297.39 o 
   6   6  11       68.33      215.17    159.70 o 
   8   6  11    10776.21    12062.92    589.03 o 
  10   6  11     1427.56     1107.44    327.01 o 
  12   6  11    11145.07    10545.94    696.47 o 
  14   6  11     2621.62     2251.89    338.32 o 
  16   6  11     2422.37     3225.27    581.62 o 
  18   6  11     6336.78     6614.63    828.02 o 
  20   6  11      543.68      967.55    412.14 o 
 -31   7  11       57.19     -262.35    380.11 o 
 -29   7  11        8.98      175.05    227.13 o 
 -27   7  11       38.98      353.63    233.18 o 
 -25   7  11       31.43      193.41    161.68 o 
 -23   7  11      742.30      597.28    312.79 o 
 -21   7  11     2297.18     2409.43    219.67 o 
 -19   7  11       18.38       90.27    147.57 o 
 -17   7  11     2909.60     2044.69    318.39 o 
 -15   7  11     5826.36     5918.79    413.36 o 
 -13   7  11      523.58      181.46    275.02 o 
 -11   7  11      431.31      285.57    266.27 o 
  -9   7  11      633.20      943.87    265.15 o 
  -7   7  11      775.61      497.80    163.44 o 
  -5   7  11      810.38     1036.32    162.23 o 
  -3   7  11     3124.82     3599.85    225.35 o 
  -1   7  11     2322.81     1834.02    196.78 o 
   1   7  11     2932.39     2705.83    188.85 o 
   3   7  11     7439.67     8054.46    250.56 o 
   5   7  11      308.49       20.07    197.74 o 
   7   7  11     4602.95     5594.32    377.74 o 
   9   7  11      652.51      568.27    257.44 o 
  11   7  11     1258.03      977.24    269.80 o 
  13   7  11      193.44      241.34    303.06 o 
  15   7  11       67.43      287.63    910.72 o 
  17   7  11        2.58      -34.68    323.12 o 
  19   7  11      268.85     1233.07    576.55 o 
 -30   8  11     1774.57     1263.20    442.06 o 
 -28   8  11      407.76      332.06    236.83 o 
 -26   8  11       24.20      145.60    210.08 o 
 -24   8  11     8666.47     8009.34    536.40 o 
 -22   8  11     1330.41     1337.87    181.60 o 
 -20   8  11     2149.23     2122.40    168.03 o 
 -18   8  11     3022.06     2870.90    283.86 o 
 -16   8  11     4787.39     4774.32    358.37 o 
 -14   8  11     6794.43     7157.72    389.27 o 
 -12   8  11     2750.48     3434.30    465.49 o 
 -10   8  11     6393.67     6592.31    344.79 o 
  -8   8  11      424.81      236.49    146.22 o 
  -6   8  11    22626.05    21024.39    426.89 o 
  -4   8  11      685.37      628.98    156.38 o 
  -2   8  11      492.47      782.46    170.69 o 
   0   8  11    10865.25    11454.92    626.01 o 
   2   8  11     3254.69     3520.98    324.48 o 
   4   8  11    10783.08    12415.90    693.27 o 
   6   8  11     1931.87     1856.68    217.33 o 
   8   8  11     9435.48     9074.56    406.59 o 
  10   8  11      367.32      769.12    322.60 o 
  12   8  11    12346.09    12475.27    999.40 o 
  14   8  11      236.44     -177.09    275.71 o 
  16   8  11      661.94     1441.54    539.27 o 
  18   8  11     7203.40     7943.34    786.66 o 
 -27   9  11        0.22      -95.65    218.99 o 
 -25   9  11       14.56     -120.55    188.94 o 
 -23   9  11       12.17      -85.25    191.30 o 
 -21   9  11       47.87      117.65    310.76 o 
 -19   9  11        9.66     -191.54    191.54 o 
 -17   9  11        0.29       19.97    171.99 o 
 -15   9  11       19.50      176.28    207.95 o 
 -13   9  11      737.04      923.61    348.86 o 
 -11   9  11      378.43      479.68    289.47 o 
  -9   9  11        3.14      154.52    142.80 o 
  -7   9  11       31.62     -121.20    141.50 o 
  -5   9  11      132.76       66.18    156.12 o 
  -3   9  11      486.71      374.81    159.92 o 
  -1   9  11      153.51      382.89    187.41 o 
   1   9  11       42.23       88.97    276.64 o 
   3   9  11      924.61      611.43    161.19 o 
   5   9  11     1290.49      959.96    185.58 o 
   7   9  11      244.48      489.73    188.65 o 
   9   9  11       52.89      199.72    202.00 o 
  11   9  11       85.38      474.29    323.20 o 
  13   9  11       72.38      433.49    332.67 o 
  15   9  11        2.94     -306.39    366.77 o 
  17   9  11      111.04      442.09    316.11 o 
 -26  10  11        7.76      196.37    189.18 o 
 -24  10  11     4084.95     3694.70    653.71 o 
 -22  10  11      202.87      235.87    206.15 o 
 -20  10  11     1999.90     1415.03    255.50 o 
 -18  10  11     1718.15     1519.08    203.37 o 
 -16  10  11     2637.25     2605.86    376.04 o 
 -14  10  11     5102.03     3453.23    539.11 o 
 -12  10  11     1598.29     2176.55    725.04 o 
 -10  10  11     3308.38     3468.72    242.26 o 
  -8  10  11       76.35       27.66    157.24 o 
  -6  10  11    14136.54    13898.62    613.51 o 
  -4  10  11      945.00      923.57    252.48 o 
  -2  10  11      624.18      499.43    155.15 o 
   0  10  11     5671.84     5495.45    318.77 o 
   2  10  11     1152.34      952.71    245.20 o 
   4  10  11     6877.37     7409.05    327.97 o 
   6  10  11     2273.36     2602.08    244.85 o 
   8  10  11     4123.92     4642.61    327.16 o 
  10  10  11      265.41      323.82    292.39 o 
  12  10  11     8526.14     9416.09    513.95 o 
  14  10  11      172.86      430.96    305.46 o 
  16  10  11      374.23      205.28    541.20 o 
 -25  11  11       36.94      388.32    380.71 o 
 -23  11  11      517.82      504.31    247.43 o 
 -21  11  11      841.65      632.82    186.61 o 
 -19  11  11       93.51      276.45    183.65 o 
 -17  11  11      492.12      270.58    215.36 o 
 -15  11  11     4256.24     4172.78    798.91 o 
 -13  11  11       58.85     -163.28    235.08 o 
 -11  11  11       27.58      -53.53    189.28 o 
  -9  11  11     1226.22     1712.55    398.93 o 
  -7  11  11      560.23      486.68    149.30 o 
  -5  11  11     1632.99     1954.38    291.36 o 
  -3  11  11     1639.63     1343.72    210.80 o 
  -1  11  11        6.51      121.65    141.24 o 
   1  11  11     2530.22     2000.46    316.85 o 
   3  11  11     4410.39     3912.22    343.32 o 
   5  11  11      101.89      170.59    192.47 o 
   7  11  11     1796.79     1694.90    477.49 o 
   9  11  11      757.33     1592.05    547.68 o 
  11  11  11      745.76      303.09    374.48 o 
  13  11  11      896.57      176.29    499.90 o 
 -22  12  11       72.14      346.91    194.21 o 
 -20  12  11     1218.42      831.58    220.89 o 
 -18  12  11      195.09      233.66    199.19 o 
 -16  12  11      675.85      668.85    208.26 o 
 -14  12  11     1020.07      644.95    239.52 o 
 -12  12  11      553.35      610.66    309.33 o 
 -10  12  11     1097.94     1627.87    724.75 o 
  -8  12  11        7.26     -148.04    148.04 o 
  -6  12  11     1717.81     1889.35    297.61 o 
  -4  12  11      384.03      294.04    219.97 o 
  -2  12  11     3730.82     4412.52    367.57 o 
   0  12  11      280.08      354.85    173.80 o 
   2  12  11     1082.20     1024.80    213.49 o 
   4  12  11     1379.26     1195.82    501.95 o 
   6  12  11      108.12      835.49    370.34 o 
   8  12  11     1239.59     2197.42    825.43 o 
  10  12  11      206.83      158.26    404.33 o 
  12  12  11     1807.61     1048.82   1306.35 o 
 -19  13  11      306.56     -137.46    227.17 o 
 -17  13  11      149.49      281.37    177.43 o 
 -15  13  11     2648.98      939.71    435.83 o 
 -13  13  11       32.61      579.14    314.57 o 
 -11  13  11      446.09      123.68    289.43 o 
  -9  13  11     1445.41      713.51    224.73 o 
  -7  13  11     1916.78      866.98    208.76 o 
  -5  13  11     1336.45      411.86    172.99 o 
  -3  13  11      607.58      119.55    294.34 o 
  -1  13  11      364.15      380.88    266.90 o 
   1  13  11      640.18      595.70    362.02 o 
   3  13  11     3044.38     4188.34   1627.34 o 
   5  13  11        1.33      128.27    520.68 o 
   7  13  11      511.32      503.28    366.27 o 
 -14  14  11       73.88      108.76    253.37 o 
 -12  14  11        1.94      177.03    328.52 o 
 -10  14  11      421.41      349.93    228.61 o 
  -8  14  11      123.06      217.24    322.92 o 
  -6  14  11       30.06      705.10    447.15 o 
  -4  14  11      908.69     1036.49    384.33 o 
  -2  14  11     1977.62     1491.38    440.99 o 
   0  14  11        0.75     -260.34    281.70 o 
   2  14  11      178.22      -23.98    294.46 o 
   4  14  11      107.80      235.14    925.65 o 
 -32   0  12      630.09      247.98    492.68 o 
 -30   0  12      128.22       41.98    385.22 o 
 -28   0  12    10577.26    11410.70    993.42 o 
 -26   0  12     2620.18     3452.28   2489.54 o 
 -24   0  12      160.59     -309.79    481.48 o 
 -22   0  12     7778.64     8409.19    843.53 o 
 -20   0  12    20554.12    18938.40   1843.83 o 
 -18   0  12     8950.76     8603.27   1339.95 o 
 -16   0  12    23556.01    25593.34   2019.25 o 
 -14   0  12    24011.79    22988.10   1235.44 o 
 -12   0  12     3908.40     4546.11    630.78 o 
 -10   0  12    37996.75    38526.45   1362.34 o 
  -8   0  12       82.55     -140.12    267.79 o 
  -6   0  12     2392.37     2198.56    360.19 o 
  -4   0  12    54151.50    52985.72   2101.36 o 
  -2   0  12    31118.06    32688.71   1489.24 o 
   0   0  12    13102.12    12477.55    899.52 o 
   2   0  12     3239.22     3153.91    582.26 o 
   4   0  12    10239.66     9827.51    854.73 o 
   6   0  12      635.14      724.09    500.15 o 
   8   0  12    29524.88    27844.79   1215.49 o 
  10   0  12      995.57     1281.65    483.98 o 
  12   0  12     2209.11     2319.61    709.16 o 
  14   0  12    18154.83    19086.61   1130.25 o 
  16   0  12    12758.31    12960.44    847.18 o 
  18   0  12     3831.96     3613.00    809.94 o 
  20   0  12      489.25     1104.80   1194.38 o 
  22   0  12     6495.13     5803.94   1093.60 o 
 -33   1  12        0.16      583.97    373.94 o 
 -31   1  12      437.88      579.11    355.37 o 
 -29   1  12      532.14      119.07    323.24 o 
 -27   1  12       61.40     -324.32    324.32 o 
 -25   1  12      301.80     -164.95    321.93 o 
 -23   1  12       37.66     -170.46    394.43 o 
 -21   1  12      500.22      245.15    400.41 o 
 -19   1  12     3922.89     3340.75   1007.76 o 
 -17   1  12       13.17      -50.01    353.39 o 
 -15   1  12     4266.73     2835.15    647.58 o 
 -13   1  12      920.64      742.41    755.82 o 
 -11   1  12     1270.57      726.45    262.02 o 
  -9   1  12      651.44      425.98    225.81 o 
  -7   1  12      740.60      941.10    242.40 o 
  -5   1  12     2304.87     1911.42    362.46 o 
  -3   1  12     3140.31     3212.42    323.46 o 
  -1   1  12     9063.40     8991.85    654.39 o 
   1   1  12     2312.67     2335.62    471.36 o 
   3   1  12      519.67      170.14    363.09 o 
   5   1  12     1979.84     1322.17    901.38 o 
   7   1  12     5660.33     6065.44    427.32 o 
   9   1  12        3.23      -10.98    221.42 o 
  11   1  12      133.68      570.53    355.56 o 
  13   1  12      486.11      315.54    279.68 o 
  15   1  12      359.84     -360.30    379.11 o 
  17   1  12      967.95     1736.84    417.99 o 
  19   1  12       11.08     -203.26    332.99 o 
  21   1  12      230.92       80.93    363.94 o 
 -32   2  12     1119.68      933.82    445.79 o 
 -30   2  12      554.68     1330.35    385.73 o 
 -28   2  12     6865.04     7677.19    578.01 o 
 -26   2  12     1506.99     1669.70    431.49 o 
 -24   2  12     2017.47      812.78    621.31 o 
 -22   2  12     1429.53     1309.20    394.51 o 
 -20   2  12    10734.89    10236.39    639.32 o 
 -18   2  12     3014.31     2366.15    403.70 o 
 -16   2  12     8793.46     7914.86    535.69 o 
 -14   2  12    14302.50    13554.76    757.89 o 
 -12   2  12     1054.21     1052.55    362.90 o 
 -10   2  12    21771.93    21317.19    605.60 o 
  -8   2  12      358.14      613.78    252.72 o 
  -6   2  12     5488.28     5600.30    265.17 o 
  -4   2  12    13403.85    12704.43    720.44 o 
  -2   2  12    25387.38    25596.74    513.98 o 
   0   2  12    13968.37    13604.75   1414.60 o 
   2   2  12     4683.96     4466.27    563.28 o 
   4   2  12    14191.71    14089.28    845.78 o 
   6   2  12      641.57      845.97    334.17 o 
   8   2  12    18125.56    18280.41    902.46 o 
  10   2  12       17.88      198.65    255.45 o 
  12   2  12     3962.48     3867.14    601.29 o 
  14   2  12     7524.06     7789.68    503.64 o 
  16   2  12     5882.97     6531.35    642.05 o 
  18   2  12     5316.06     6400.03    786.20 o 
  20   2  12      409.01      738.29    647.58 o 
 -33   3  12       90.20      414.30    709.16 o 
 -31   3  12      784.61      814.69    438.39 o 
 -29   3  12     2391.00     2267.63    729.19 o 
 -27   3  12        6.54      365.91    376.56 o 
 -25   3  12     1432.73     2597.44   1055.61 o 
 -23   3  12      578.68      398.20    557.15 o 
 -21   3  12      437.58      607.31    418.31 o 
 -19   3  12    20718.60    18243.83    977.05 o 
 -17   3  12     1397.92     1571.90    436.45 o 
 -15   3  12     6538.49     6786.67    599.99 o 
 -13   3  12      192.25      133.79    305.47 o 
 -11   3  12     4938.61     4845.88    409.59 o 
  -9   3  12     1833.75     1673.47    239.81 o 
  -7   3  12     3938.34     4165.10    305.28 o 
  -5   3  12     5234.90     5304.65    393.69 o 
  -3   3  12     1252.81     1418.03    166.98 o 
  -1   3  12    36665.81    36183.70    707.18 o 
   1   3  12     5966.87     6402.77    488.62 o 
   3   3  12       33.76      -76.04    275.27 o 
   5   3  12     9811.33    10938.35    521.84 o 
   7   3  12    15877.92    15840.58    720.44 o 
   9   3  12      870.21     1103.45    356.64 o 
  11   3  12     1330.44      634.59    370.11 o 
  13   3  12     2189.58     2878.36    382.92 o 
  15   3  12     1157.99     1507.93    320.49 o 
  17   3  12     7399.60     7089.01   1436.00 o 
  19   3  12        0.99      380.12    389.00 o 
  21   3  12     1069.62     1249.82    366.05 o 
 -32   4  12     1520.61     1204.09    592.70 o 
 -30   4  12     1388.10     1595.93    470.33 o 
 -28   4  12     1097.20     1500.13    508.63 o 
 -26   4  12      348.61      501.64    443.92 o 
 -24   4  12     9281.73     7168.43    968.02 o 
 -22   4  12       70.26     -111.88    291.99 o 
 -20   4  12      949.54     1404.08    466.81 o 
 -18   4  12      324.44      -48.52    285.04 o 
 -16   4  12       60.64      312.79    292.92 o 
 -14   4  12     2147.65     1726.89    287.06 o 
 -12   4  12      133.52      155.43    257.23 o 
 -10   4  12     8566.39     8030.49    793.94 o 
  -8   4  12     1637.19     1649.75    166.37 o 
  -6   4  12    16009.23    16026.70    642.39 o 
  -4   4  12      775.62      890.60    148.70 o 
  -2   4  12      468.29      562.78    168.81 o 
   0   4  12     6081.04     5961.48    399.74 o 
   2   4  12     1730.98     1615.93    314.02 o 
   4   4  12    13432.88    12226.10    616.13 o 
   6   4  12       59.11      -47.37    325.37 o 
   8   4  12     3186.53     4803.80   1384.75 o 
  10   4  12     6258.23     6528.00    569.52 o 
  12   4  12     6957.42     7507.23    481.51 o 
  14   4  12      558.31      242.69    309.15 o 
  16   4  12       13.79      318.05    342.23 o 
  18   4  12     5305.17     5745.31    518.43 o 
  20   4  12        6.26     -349.84    349.84 o 
 -31   5  12       67.66     1107.62    451.17 o 
 -29   5  12     3017.24     3281.98    629.33 o 
 -27   5  12      109.85      248.62    426.20 o 
 -25   5  12     2283.97     1930.31    306.89 o 
 -23   5  12     2125.99     1947.50    296.44 o 
 -21   5  12       20.81       19.93    131.09 o 
 -19   5  12    13159.64    13230.13    674.01 o 
 -17   5  12     1834.40     2490.49    641.56 o 
 -15   5  12     1081.62      936.14    298.92 o 
 -13   5  12     5666.54     6143.38    510.23 o 
 -11   5  12    10830.79    11108.26    630.90 o 
  -9   5  12     4220.79     4076.38    430.41 o 
  -7   5  12      821.91      852.44    127.71 o 
  -5   5  12    10088.91     9776.61    282.68 o 
  -3   5  12        0.10      177.47    193.51 o 
  -1   5  12    12437.02    13196.71    351.90 o 
   1   5  12       19.60      200.51    169.13 o 
   3   5  12     4352.70     5883.93    462.77 o 
   5   5  12     4491.43     4424.23    463.14 o 
   7   5  12     1753.27     1716.77    361.39 o 
   9   5  12     6943.02     6580.46    686.24 o 
  11   5  12      982.42      717.61    355.84 o 
  13   5  12     4739.84     5322.33    536.70 o 
  15   5  12      566.66      759.14    287.22 o 
  17   5  12     6533.16     6019.47    719.86 o 
  19   5  12      211.78      611.24    409.04 o 
 -30   6  12      347.82     -135.29    329.09 o 
 -28   6  12      110.24       81.37    330.88 o 
 -26   6  12     2013.78     2273.18    857.78 o 
 -24   6  12     5744.31     5525.69    637.86 o 
 -22   6  12      666.70      462.80    265.38 o 
 -20   6  12       20.31        7.63    150.89 o 
 -18   6  12     1556.69     1189.77    338.33 o 
 -16   6  12       50.50      132.62    302.22 o 
 -14   6  12      993.72      661.40    289.08 o 
 -12   6  12      147.32      273.05    262.13 o 
 -10   6  12      108.24      149.60    215.92 o 
  -8   6  12     3985.66     3560.76    203.77 o 
  -6   6  12    13625.58    12225.21    358.01 o 
  -4   6  12     3508.79     4516.65    384.56 o 
  -2   6  12      841.72      516.36    198.79 o 
   0   6  12     1390.28     1884.77    192.34 o 
   2   6  12      287.61      448.54    161.43 o 
   4   6  12     5083.89     6256.06    353.14 o 
   6   6  12     1620.29     2134.75    358.63 o 
   8   6  12      287.54      123.05    212.54 o 
  10   6  12     7297.33     8500.83    651.09 o 
  12   6  12     6615.85     7553.47    572.80 o 
  14   6  12        8.18       67.72    290.05 o 
  16   6  12      126.52     -598.47   1114.13 o 
  18   6  12     1863.37     1973.78    583.11 o 
 -29   7  12     1040.16     1421.60    547.19 o 
 -27   7  12      703.64      261.95    416.75 o 
 -25   7  12     1698.83     1429.05    229.98 o 
 -23   7  12     2835.49     2334.05    362.57 o 
 -21   7  12     1536.44     1156.35    246.41 o 
 -19   7  12     1743.25      896.34    462.61 o 
 -17   7  12       90.39      118.70    242.10 o 
 -15   7  12     4321.29     4377.12    467.82 o 
 -13   7  12     1763.30     1481.07    371.35 o 
 -11   7  12     6366.82     5426.36    429.17 o 
  -9   7  12     4548.77     4761.70    305.22 o 
  -7   7  12     1662.02     1284.92    210.60 o 
  -5   7  12    12738.20    12575.83    338.68 o 
  -3   7  12      731.07      760.39    184.86 o 
  -1   7  12     3026.63     3953.08    220.89 o 
   1   7  12     6817.20     6700.10    427.78 o 
   3   7  12    10239.49    10607.04    592.66 o 
   5   7  12      821.53      751.81    212.94 o 
   7   7  12       77.76      233.54    283.45 o 
   9   7  12     9323.94     9915.06    591.53 o 
  11   7  12      254.00       17.43    230.93 o 
  13   7  12     9200.31     7847.71    774.68 o 
  15   7  12       49.12     -512.14    512.14 o 
  17   7  12     2125.17     2345.38    693.50 o 
 -28   8  12       40.77      516.71    629.40 o 
 -26   8  12      192.00      294.97    228.09 o 
 -24   8  12      252.33      222.36    205.55 o 
 -22   8  12       47.27      182.37    183.13 o 
 -20   8  12       10.98      188.17    209.02 o 
 -18   8  12      742.63      296.57    249.02 o 
 -16   8  12       59.48     -179.25    276.22 o 
 -14   8  12      541.59      767.81    366.60 o 
 -12   8  12     1969.56     1743.35    283.11 o 
 -10   8  12      470.55      228.46    186.94 o 
  -8   8  12      171.36      189.76    178.16 o 
  -6   8  12     1303.50     1331.71    207.13 o 
  -4   8  12        9.56      134.52    144.97 o 
  -2   8  12       11.50     -149.92    149.92 o 
   0   8  12       36.24       31.13    170.10 o 
   2   8  12      144.23      175.13    212.13 o 
   4   8  12      156.09      249.61    178.07 o 
   6   8  12      302.52      190.11    165.97 o 
   8   8  12      310.13      813.50    282.17 o 
  10   8  12       46.02     -121.63    239.49 o 
  12   8  12      491.16     1104.22    432.79 o 
  14   8  12       68.51      -74.50    298.76 o 
  16   8  12       29.50     1042.25    367.98 o 
 -27   9  12      882.09     1250.49    370.50 o 
 -25   9  12      611.84      723.86    271.13 o 
 -23   9  12     3406.29     2542.71    537.75 o 
 -21   9  12     4230.21     4078.67    264.43 o 
 -19   9  12      268.34      408.53    161.47 o 
 -17   9  12     1561.12     1017.37    395.38 o 
 -15   9  12     8728.07     8647.89    605.30 o 
 -13   9  12        9.78      -39.47    269.63 o 
 -11   9  12     1075.36      657.67    339.40 o 
  -9   9  12     4781.89     5292.80    528.16 o 
  -7   9  12     4442.99     4236.38    285.99 o 
  -5   9  12     6344.54     6603.11    310.05 o 
  -3   9  12     1273.14     1071.32    211.99 o 
  -1   9  12     2965.62     2719.98    268.65 o 
   1   9  12     3950.47     3915.52    383.71 o 
   3   9  12     9203.27     9455.57    345.08 o 
   5   9  12     1535.19     1499.67    193.40 o 
   7   9  12     2237.85     1823.04    313.44 o 
   9   9  12     4339.32     4711.30    405.81 o 
  11   9  12      365.68      248.65    337.25 o 
  13   9  12     6413.93     7480.32    679.88 o 
  15   9  12      131.22     -163.80    311.85 o 
 -24  10  12      744.76      983.35    345.05 o 
 -22  10  12      453.08       88.49    220.70 o 
 -20  10  12        9.14      141.17    195.76 o 
 -18  10  12      366.10      356.15    195.30 o 
 -16  10  12      213.58       72.39    247.36 o 
 -14  10  12      499.88      159.23    227.45 o 
 -12  10  12        3.50      229.12    312.65 o 
 -10  10  12       93.13      140.90    147.77 o 
  -8  10  12      570.96      104.52    199.47 o 
  -6  10  12     1320.91     1467.60    365.94 o 
  -4  10  12      262.74      533.28    180.05 o 
  -2  10  12        9.96       49.98    160.89 o 
   0  10  12      652.11      452.96    199.11 o 
   2  10  12       42.84     -135.01    193.36 o 
   4  10  12      862.24      846.37    211.36 o 
   6  10  12       54.52       19.77    332.67 o 
   8  10  12        5.21      138.71    215.54 o 
  10  10  12     1848.43     1327.25    333.34 o 
  12  10  12     1736.15     1456.10    306.59 o 
 -21  11  12      673.80      427.77    302.63 o 
 -19  11  12      721.50      702.89    192.56 o 
 -17  11  12      718.53      229.89    312.38 o 
 -15  11  12     4292.93     4763.74    689.11 o 
 -13  11  12       92.03      556.00    283.83 o 
 -11  11  12      977.16     1148.46    378.02 o 
  -9  11  12     2161.11     2965.02    428.26 o 
  -7  11  12     1492.68     1134.88    206.28 o 
  -5  11  12     2723.86     2882.16    249.40 o 
  -3  11  12      115.20      -83.16    171.19 o 
  -1  11  12     3082.77     3175.57    368.32 o 
   1  11  12      318.41      299.31    196.73 o 
   3  11  12     3362.71     3880.83    387.35 o 
   5  11  12     1128.02      967.70    345.60 o 
   7  11  12     2847.79     1539.86    322.74 o 
   9  11  12     1674.25     2142.25    578.47 o 
  11  11  12      398.35      258.40    456.79 o 
 -20  12  12      163.72      119.44    320.99 o 
 -18  12  12      721.73      623.39    400.28 o 
 -16  12  12      246.94      -41.94    263.46 o 
 -14  12  12     1442.61      720.19    442.38 o 
 -12  12  12      802.49      625.01    283.89 o 
 -10  12  12      337.01      447.40    250.36 o 
  -8  12  12      822.65      518.23    167.89 o 
  -6  12  12     4457.98     3994.52    308.40 o 
  -4  12  12        6.48      -73.25    150.77 o 
  -2  12  12       44.88      -29.19    160.14 o 
   0  12  12     1328.91      702.71    258.29 o 
   2  12  12      168.26      591.35    432.92 o 
   4  12  12     1895.66     1357.45    703.57 o 
   6  12  12      115.53      329.61    438.96 o 
   8  12  12     1296.51      584.12    354.32 o 
 -15  13  12      307.81     1528.23    565.28 o 
 -13  13  12      313.71      742.45    445.58 o 
 -11  13  12      712.47      797.51    271.74 o 
  -9  13  12       76.54      211.09    245.91 o 
  -7  13  12      162.47      144.20    189.05 o 
  -5  13  12      494.58      233.28    209.88 o 
  -3  13  12      111.16       64.48    264.64 o 
  -1  13  12     1750.41     1668.66    387.79 o 
   1  13  12       12.92      467.35    470.03 o 
   3  13  12      874.38      354.48    652.03 o 
 -31   1  13      626.72      707.53    397.15 o 
 -29   1  13     3755.38     2245.17    662.00 o 
 -27   1  13     1325.41      602.68    536.33 o 
 -25   1  13     1471.82     1076.78    435.26 o 
 -23   1  13     1307.86     1905.08    599.06 o 
 -21   1  13      666.00      824.66    384.00 o 
 -19   1  13    22005.72    19480.72   1062.97 o 
 -17   1  13     1767.44     2286.63    513.26 o 
 -15   1  13     3343.12     2273.24    394.51 o 
 -13   1  13     6014.97     7955.12    499.03 o 
 -11   1  13     7118.33     7064.31    412.67 o 
  -9   1  13     8508.99     8743.45    428.18 o 
  -7   1  13     1374.85     1941.51    320.71 o 
  -5   1  13    14710.15    13414.13    597.45 o 
  -3   1  13     4281.73     4214.17    194.26 o 
  -1   1  13    33110.80    34447.80   1340.01 o 
   1   1  13       77.65      268.60    574.80 o 
   3   1  13      605.32      433.17    409.72 o 
   5   1  13    13014.13    14671.96   1218.47 o 
   7   1  13     6451.43     6926.69    723.01 o 
   9   1  13     9285.57     9702.11    566.51 o 
  11   1  13       20.55     -175.82    353.95 o 
  13   1  13     7288.78     7914.88    594.76 o 
  15   1  13     2819.43     3476.96    567.82 o 
  17   1  13     6878.00     6700.47    698.33 o 
  19   1  13     1874.20     1247.87    412.85 o 
 -32   2  13       29.01      966.70    765.15 o 
 -30   2  13      280.11      258.56    414.68 o 
 -28   2  13     3969.70     3167.59   1491.75 o 
 -26   2  13     1708.00     2045.31    638.25 o 
 -24   2  13       17.24      429.05    377.16 o 
 -22   2  13     3327.96     2970.36    802.12 o 
 -20   2  13     5184.64     5399.89    898.59 o 
 -18   2  13       12.46      135.00    320.66 o 
 -16   2  13      150.64     -142.68    328.45 o 
 -14   2  13       91.45     -108.87    239.60 o 
 -12   2  13     4848.92     4795.90    373.73 o 
 -10   2  13    11913.84    12204.76    724.46 o 
  -8   2  13     2705.79     2709.48    349.51 o 
  -6   2  13     1255.78     1388.56    245.47 o 
  -4   2  13    12360.69    11772.30    314.96 o 
  -2   2  13     2305.70     2484.79    388.43 o 
   0   2  13      577.79     1084.96    561.73 o 
   2   2  13      405.28      309.79    436.70 o 
   4   2  13       38.27     -100.03    365.51 o 
   6   2  13      581.95     1267.46    408.44 o 
   8   2  13     9749.12    10171.87    662.26 o 
  10   2  13     1719.00     1917.02    516.85 o 
  12   2  13      557.04     1529.78    465.46 o 
  14   2  13     3474.95     3825.30    448.15 o 
  16   2  13      435.99      153.51    310.49 o 
  18   2  13      845.35      343.43    357.22 o 
 -31   3  13      164.00      287.82    453.85 o 
 -29   3  13     1809.96     2370.10    451.66 o 
 -27   3  13     1228.62     1203.44    437.26 o 
 -25   3  13     1230.77     1301.50    989.10 o 
 -23   3  13     4096.30     4427.02    539.49 o 
 -21   3  13       89.27      109.58    333.79 o 
 -19   3  13     5443.38     6675.79    931.24 o 
 -17   3  13     2277.47     1359.83    390.58 o 
 -15   3  13    11870.16    11477.93   1101.28 o 
 -13   3  13     3822.55     3746.00    418.13 o 
 -11   3  13     5347.42     5168.96    474.60 o 
  -9   3  13     6048.95     6058.35    386.69 o 
  -7   3  13      961.54     1134.68    204.92 o 
  -5   3  13     6751.85     6680.88    505.76 o 
  -3   3  13      125.61      -47.23    153.53 o 
  -1   3  13     6949.03     7498.26    408.36 o 
   1   3  13     3975.22     2806.47    293.27 o 
   3   3  13    10594.01    11575.66    833.02 o 
   5   3  13     8868.80     9457.70    880.86 o 
   7   3  13     2938.90     3643.99    694.38 o 
   9   3  13     9206.01     9913.63    747.03 o 
  11   3  13      219.28      890.98    347.19 o 
  13   3  13     6781.79     7237.86    469.20 o 
  15   3  13      255.87     -259.82    335.58 o 
  17   3  13     4366.05     4031.90    623.62 o 
  19   3  13     1489.37     1159.37    414.41 o 
 -30   4  13       32.15      170.56    487.72 o 
 -28   4  13     3549.56     4149.34    782.71 o 
 -26   4  13     2615.85     2343.32    837.93 o 
 -24   4  13       11.14      262.15    367.83 o 
 -22   4  13     4142.01     4790.61    847.26 o 
 -20   4  13     4738.44     3633.52    829.88 o 
 -18   4  13     5371.95     4591.88    852.46 o 
 -16   4  13     2497.66     3911.38    385.05 o 
 -14   4  13     3428.17     3126.14    452.68 o 
 -12   4  13      777.87      518.78    294.82 o 
 -10   4  13    11175.46    11144.71    478.03 o 
  -8   4  13      123.40      118.91    128.55 o 
  -6   4  13       76.78      171.79     94.58 o 
  -4   4  13    10285.66     9365.11    242.69 o 
  -2   4  13     6381.30     6410.61    415.22 o 
   0   4  13     2517.56     2103.67    264.69 o 
   2   4  13      303.38      356.23    225.01 o 
   4   4  13     5436.28     6055.83    580.39 o 
   6   4  13      902.99      953.56    495.76 o 
   8   4  13    16895.07    17387.66    795.67 o 
  10   4  13     1225.91     1401.43    432.01 o 
  12   4  13       39.91       82.07    356.53 o 
  14   4  13     6936.71     8621.40    996.17 o 
  16   4  13     2100.81     2213.36    494.02 o 
  18   4  13     2892.54     2687.66    457.52 o 
 -29   5  13      481.01       55.16    358.51 o 
 -27   5  13     1015.45      368.99    628.26 o 
 -25   5  13      122.51      118.17    610.92 o 
 -23   5  13     5492.49     5595.35    727.83 o 
 -21   5  13     1535.16     1203.20    405.52 o 
 -19   5  13       50.92       11.57    286.13 o 
 -17   5  13     1891.49     1695.43    368.83 o 
 -15   5  13     5930.22     5480.92    421.76 o 
 -13   5  13      608.62      708.65    300.49 o 
 -11   5  13     1045.39      251.44    290.14 o 
  -9   5  13     7686.79     8358.67    537.48 o 
  -7   5  13      184.42      216.04    144.17 o 
  -5   5  13     6209.56     5792.79    608.23 o 
  -3   5  13     1070.11     1104.31    156.68 o 
  -1   5  13        8.25       76.96    149.57 o 
   1   5  13     4958.67     5507.74    279.77 o 
   3   5  13    10200.61    11277.83    440.34 o 
   5   5  13      188.31      459.06    219.12 o 
   7   5  13       45.72     -160.42    239.82 o 
   9   5  13     6190.71     6527.65    707.39 o 
  11   5  13      176.44       86.29    292.22 o 
  13   5  13     3316.60     4301.77    605.32 o 
  15   5  13        0.53      -70.88    429.31 o 
  17   5  13      544.90      871.00    365.48 o 
 -28   6  13     1719.69     1485.47    481.29 o 
 -26   6  13       35.02     -347.85    394.59 o 
 -24   6  13     2664.23     1937.14    656.91 o 
 -22   6  13      857.08      750.59    384.00 o 
 -20   6  13      860.31      593.64    299.23 o 
 -18   6  13     6706.81     5820.16   1386.17 o 
 -16   6  13     2411.93     1878.42    428.20 o 
 -14   6  13     9132.58     8631.48    472.45 o 
 -12   6  13      560.88      517.31    345.89 o 
 -10   6  13     6334.15     6054.35    387.16 o 
  -8   6  13     1810.89     1708.81    159.40 o 
  -6   6  13     6084.22     6502.27    485.93 o 
  -4   6  13     3590.14     3493.56    223.20 o 
  -2   6  13     1861.77     2623.84    382.18 o 
   0   6  13     7776.03     8548.30    391.06 o 
   2   6  13       72.44      209.38    160.09 o 
   4   6  13     7893.97     8048.72    399.68 o 
   6   6  13      231.62      203.70    225.41 o 
   8   6  13     4733.67     4591.67    709.46 o 
  10   6  13     2517.74     1904.83    402.60 o 
  12   6  13     3792.61     4227.39    481.34 o 
  14   6  13     4367.53     4728.12    567.50 o 
  16   6  13      595.94      264.84    541.88 o 
 -27   7  13      347.10      145.09    324.45 o 
 -25   7  13       99.81     -129.34    455.30 o 
 -23   7  13      895.50      218.40    392.44 o 
 -21   7  13     1765.18     1666.19    383.53 o 
 -19   7  13      626.34      368.07    313.90 o 
 -17   7  13       67.56     -195.94    286.24 o 
 -15   7  13       63.93      225.47    251.03 o 
 -13   7  13       94.23       36.69    245.14 o 
 -11   7  13       69.12       53.63    282.62 o 
  -9   7  13      775.89      448.15    209.58 o 
  -7   7  13      271.05      280.43    125.67 o 
  -5   7  13     1986.19     2067.01    174.77 o 
  -3   7  13      525.79      829.47    185.84 o 
  -1   7  13      147.59      -13.06    178.40 o 
   1   7  13      413.40      470.39    220.33 o 
   3   7  13     2779.32     3443.38    548.13 o 
   5   7  13      357.72      472.54    299.19 o 
   7   7  13      268.03      200.90    194.49 o 
   9   7  13      231.73      370.11    297.50 o 
  11   7  13       61.44      214.82    255.44 o 
  13   7  13      280.88      908.78    385.73 o 
  15   7  13      129.51      329.96    507.92 o 
 -26   8  13     1481.13     1089.92    371.10 o 
 -24   8  13     7058.05     7488.53   1261.85 o 
 -22   8  13       23.98      576.09    351.58 o 
 -20   8  13     1710.33     2022.76    400.46 o 
 -18   8  13     1087.91     1046.94    414.40 o 
 -16   8  13      260.96      381.97    297.97 o 
 -14   8  13     4957.63     5847.02    589.91 o 
 -12   8  13      461.02      487.38    350.50 o 
 -10   8  13     2730.80     2846.35    373.17 o 
  -8   8  13     2068.71     2100.59    258.61 o 
  -6   8  13    14594.65    13648.94    578.33 o 
  -4   8  13      300.38      431.41    176.90 o 
  -2   8  13     1552.21     1407.84    194.07 o 
   0   8  13    10201.55    10036.74    490.09 o 
   2   8  13      407.15      690.94    253.53 o 
   4   8  13     7143.72     7675.62    417.86 o 
   6   8  13       66.97      190.26    178.79 o 
   8   8  13      117.89     -189.80    355.65 o 
  10   8  13     9104.75    10519.56    571.58 o 
  12   8  13     6761.61     5816.79    752.07 o 
  14   8  13      697.23      602.88    514.92 o 
 -25   9  13        0.55      903.25    936.84 o 
 -23   9  13      179.13      -96.21    321.10 o 
 -21   9  13       76.50      186.38    314.13 o 
 -19   9  13      187.93      458.30    312.67 o 
 -17   9  13        6.72     -149.82    278.38 o 
 -15   9  13      141.10      500.32    266.33 o 
 -13   9  13      204.94      203.36    325.47 o 
 -11   9  13       31.95      426.46    315.16 o 
  -9   9  13      307.15      114.72    179.83 o 
  -7   9  13        3.07      160.71    133.25 o 
  -5   9  13      173.30     -119.04    162.66 o 
  -3   9  13       60.08       89.96    147.19 o 
  -1   9  13       57.87     -128.93    177.12 o 
   1   9  13       50.91      130.40    191.84 o 
   3   9  13      302.60      413.30    236.74 o 
   5   9  13        0.71      584.48    267.42 o 
   7   9  13       68.32      327.49    310.52 o 
   9   9  13      884.13      822.52    273.19 o 
  11   9  13      286.94      265.85    268.57 o 
 -22  10  13       35.89       15.19    290.81 o 
 -20  10  13      987.05      530.06    497.99 o 
 -18  10  13      473.41      560.05    399.36 o 
 -16  10  13      130.23      348.39    297.77 o 
 -14  10  13     2621.05     1440.96    356.24 o 
 -12  10  13      220.16      152.93    201.93 o 
 -10  10  13      938.69      822.71    223.21 o 
  -8  10  13     1536.70     1605.58    241.39 o 
  -6  10  13     6558.35     6106.48    337.83 o 
  -4  10  13      475.48      752.80    282.68 o 
  -2  10  13      563.99      655.28    199.52 o 
   0  10  13     4153.02     4568.77    329.60 o 
   2  10  13       49.42       18.13    211.17 o 
   4  10  13     3593.72     4102.95    372.84 o 
   6  10  13       12.03       92.52    260.41 o 
   8  10  13      592.93      603.68    239.21 o 
  10  10  13     2606.98     1815.26    414.21 o 
 -19  11  13        4.44      315.95    380.31 o 
 -17  11  13       71.87        6.43    275.21 o 
 -15  11  13      326.78      191.68    434.11 o 
 -13  11  13       45.15     -268.85    268.85 o 
 -11  11  13      106.99      152.53    250.58 o 
  -9  11  13      885.43      573.35    243.73 o 
  -7  11  13       70.94      -33.45    198.02 o 
  -5  11  13     1785.32     1203.84    244.82 o 
  -3  11  13       43.73      -76.70    199.11 o 
  -1  11  13      249.66        3.30    187.32 o 
   1  11  13      433.41      674.27    309.40 o 
   3  11  13     1476.82      545.39    224.09 o 
   5  11  13       74.12     -311.80    311.80 o 
   7  11  13        9.02      151.96    449.76 o 
 -16  12  13      166.55      152.16    289.61 o 
 -14  12  13     1031.54      354.22    346.95 o 
 -12  12  13       13.65      323.59    310.76 o 
 -10  12  13      838.07      924.08    234.24 o 
  -8  12  13       67.72       75.42    174.19 o 
  -6  12  13      527.34      414.92    186.33 o 
  -4  12  13      610.43      796.86    266.30 o 
  -2  12  13      408.99      715.40    218.67 o 
   0  12  13     1024.62      630.83    242.60 o 
   2  12  13        8.54     -464.12    652.82 o 
  -7  13  13       43.16      191.50    272.90 o 
  -5  13  13     1178.97     1537.13    716.63 o 
 -30   0  14       92.16     -873.39   1183.18 o 
 -28   0  14     9557.91    11104.01   1227.97 o 
 -26   0  14     1661.14     2437.28    761.42 o 
 -24   0  14       10.98     -541.20    571.06 o 
 -22   0  14     7304.03     5266.47   1407.13 o 
 -20   0  14     2612.47     2877.71    705.43 o 
 -18   0  14     4429.85     4038.50    750.22 o 
 -16   0  14      109.76      567.33    488.95 o 
 -14   0  14     2069.79     2469.10   1000.29 o 
 -12   0  14     1553.48     1243.08    396.41 o 
 -10   0  14    18538.07    17852.97    968.74 o 
  -8   0  14      556.17      341.83    457.22 o 
  -6   0  14      460.64      213.96    376.93 o 
  -4   0  14    12566.32    12333.14    392.20 o 
  -2   0  14      598.58     1097.34    537.47 o 
   0   0  14     7506.64     7405.16   1410.86 o 
   2   0  14        1.71     -481.48    888.32 o 
   4   0  14     6505.77     8416.65    918.18 o 
   6   0  14     7007.25     7539.53    940.57 o 
   8   0  14    22213.95    20800.89   1507.91 o 
  10   0  14     1165.53     1548.96   1171.99 o 
  12   0  14       37.43     -536.62    536.62 o 
  14   0  14    10374.83    10460.53   1013.05 o 
  16   0  14      448.97      175.24    550.66 o 
 -29   1  14      213.51       85.45    543.07 o 
 -27   1  14       38.16     -615.46   1132.80 o 
 -25   1  14      247.68      248.35    893.92 o 
 -23   1  14       14.79      658.84    727.83 o 
 -21   1  14      636.30     1058.62    517.46 o 
 -19   1  14     1821.74     1342.99    427.53 o 
 -17   1  14     1098.00     1024.69    474.40 o 
 -15   1  14     1536.10     2022.26    390.84 o 
 -13   1  14     1820.54     1913.89    323.17 o 
 -11   1  14      758.58     1000.47    327.21 o 
  -9   1  14      204.89      340.35    256.77 o 
  -7   1  14      111.11      428.10    288.98 o 
  -5   1  14       11.83      -46.98    239.83 o 
  -3   1  14       29.86       59.08    146.99 o 
  -1   1  14       46.46      782.96    362.54 o 
   1   1  14      415.88      794.17    559.87 o 
   3   1  14      302.23      391.77    362.71 o 
   5   1  14     2279.39     3636.13   1220.51 o 
   7   1  14     1555.07     1227.99    767.22 o 
   9   1  14       66.18      684.50    525.39 o 
  11   1  14        3.11     -337.54    359.43 o 
  13   1  14       25.68     -435.29    435.29 o 
  15   1  14      358.03      507.95    405.66 o 
  17   1  14      217.90     -624.88   1183.18 o 
 -30   2  14       13.61      480.58    470.65 o 
 -28   2  14     3836.35     4974.98    806.54 o 
 -26   2  14       20.38     -531.01    531.01 o 
 -24   2  14     1459.91     1497.23    465.55 o 
 -22   2  14     3084.53     4008.78    649.44 o 
 -20   2  14     3106.90     3409.58    860.39 o 
 -18   2  14     4284.40     5070.21    914.35 o 
 -16   2  14      385.36      323.16    284.64 o 
 -14   2  14     3269.36     3797.43    429.37 o 
 -12   2  14     2094.76     1528.15    404.00 o 
 -10   2  14    13483.44    14118.95    631.50 o 
  -8   2  14       92.22      519.84    266.43 o 
  -6   2  14     2464.76     1810.75    413.36 o 
  -4   2  14     9481.53     8743.94    219.25 o 
  -2   2  14     2560.24     2730.30    333.12 o 
   0   2  14     9525.09     9162.18    351.24 o 
   2   2  14      109.11     -359.73    359.73 o 
   4   2  14     7724.36     8580.63   1729.99 o 
   6   2  14     2956.83     3518.74   1132.80 o 
   8   2  14    10895.63    12029.33   1901.68 o 
  10   2  14     2484.46     3484.16    575.78 o 
  12   2  14      702.65      783.57    632.90 o 
  14   2  14     6898.78     7561.73    563.73 o 
  16   2  14      197.08      394.87    322.42 o 
 -29   3  14     1218.50      855.24    495.42 o 
 -27   3  14       84.99      -80.52    391.76 o 
 -25   3  14      860.46      770.92    531.47 o 
 -23   3  14       12.28     -238.68    468.93 o 
 -21   3  14     1943.71     3234.81   1037.62 o 
 -19   3  14    10380.73     8210.40    795.77 o 
 -17   3  14     2287.20     2368.20    429.32 o 
 -15   3  14     1106.46     1526.61    840.17 o 
 -13   3  14     5503.78     5942.67    469.11 o 
 -11   3  14     1968.66     2033.05    396.51 o 
  -9   3  14     1477.88     1406.37    346.56 o 
  -7   3  14      858.35     1000.80    274.97 o 
  -5   3  14     1061.13      885.32    116.50 o 
  -3   3  14       94.66      193.57    137.35 o 
  -1   3  14     3368.50     4045.06    253.72 o 
   1   3  14      465.31      471.05    213.02 o 
   3   3  14      274.18      465.97    632.18 o 
   5   3  14     8856.01    10177.74    878.05 o 
   7   3  14     2912.76     3909.05   1306.35 o 
   9   3  14     1144.27      946.11    405.65 o 
  11   3  14        1.80      386.48    929.49 o 
  13   3  14      484.57     1220.20    455.51 o 
  15   3  14     1212.44      805.45    478.80 o 
 -28   4  14      223.69      468.26    444.24 o 
 -26   4  14     2469.64     1127.89    712.90 o 
 -24   4  14     4608.56     4488.38    847.26 o 
 -22   4  14      339.83      839.22    410.09 o 
 -20   4  14      539.03      503.51    314.71 o 
 -18   4  14     3571.97     2656.93    529.57 o 
 -16   4  14      733.39      292.80    435.96 o 
 -14   4  14     7807.60     7893.67   1287.84 o 
 -12   4  14       20.13       71.33    221.21 o 
 -10   4  14     3234.94     2783.24    433.34 o 
  -8   4  14     9340.90     9784.29    601.61 o 
  -6   4  14     4831.67     3765.18    140.62 o 
  -4   4  14     4046.93     3683.86    163.26 o 
  -2   4  14     1235.07     1172.06    214.61 o 
   0   4  14     4452.35     4776.85    400.93 o 
   2   4  14       45.76      206.46    222.94 o 
   4   4  14     6655.16     7303.61    327.86 o 
   6   4  14        1.88     -128.23    353.34 o 
   8   4  14      992.58      746.62    387.50 o 
  10   4  14     3814.41     4810.91    498.77 o 
  12   4  14     2845.06     2325.72    620.50 o 
  14   4  14     1824.94     1840.07    617.40 o 
 -27   5  14      870.56     1369.49    495.84 o 
 -25   5  14      103.88      329.43    401.39 o 
 -23   5  14     1898.72     1581.31    780.13 o 
 -21   5  14      371.73      131.47    333.44 o 
 -19   5  14     4951.00     4647.27    505.23 o 
 -17   5  14      312.52       18.63    300.14 o 
 -15   5  14     3354.85     3530.82   1154.21 o 
 -13   5  14     3112.67     2914.67    326.29 o 
 -11   5  14     1127.02     1365.97    334.47 o 
  -9   5  14     5497.22     5111.75    974.51 o 
  -7   5  14        2.28      122.36    146.44 o 
  -5   5  14     3361.44     3197.86    359.52 o 
  -3   5  14     2499.54     3426.79    346.87 o 
  -1   5  14    10821.41    11095.58    427.03 o 
   1   5  14      504.61      834.33    208.07 o 
   3   5  14     1007.16     1142.35    222.28 o 
   5   5  14     5852.27     5746.90    537.19 o 
   7   5  14      238.22      569.30    346.25 o 
   9   5  14     4469.84     4832.87    597.62 o 
  11   5  14       27.96      -19.66    413.06 o 
  13   5  14     3555.17     2631.53    524.34 o 
  15   5  14     1505.96     2042.95    556.83 o 
 -26   6  14     1385.66      691.26    602.79 o 
 -24   6  14     2493.84     3493.18    754.73 o 
 -22   6  14       16.17     -200.27    334.57 o 
 -20   6  14        5.97      473.64    351.20 o 
 -18   6  14     1189.56      977.24    521.53 o 
 -16   6  14        2.94      -23.43    373.31 o 
 -14   6  14     6773.57     7024.41    542.31 o 
 -12   6  14     3331.78     4210.62    344.00 o 
 -10   6  14       76.22      182.78    316.80 o 
  -8   6  14     5385.30     4972.14    380.39 o 
  -6   6  14     5373.65     4888.15    249.63 o 
  -4   6  14      102.04       19.89    121.99 o 
  -2   6  14        1.17      -98.86    170.01 o 
   0   6  14     1788.98     1936.37    273.19 o 
   2   6  14       97.28       61.54    242.42 o 
   4   6  14     2975.40     3060.56    525.90 o 
   6   6  14      426.41      316.95    209.26 o 
   8   6  14       69.02      340.04    301.69 o 
  10   6  14     1785.19     2360.76    368.74 o 
  12   6  14     1499.21     1393.39    504.06 o 
  14   6  14       22.78      996.56    791.28 o 
 -25   7  14       19.16      280.35    335.29 o 
 -23   7  14     4468.48     3676.38    756.97 o 
 -21   7  14      236.90       65.30    390.16 o 
 -19   7  14      879.56     1159.18    374.57 o 
 -17   7  14     4764.89     4079.89    483.18 o 
 -15   7  14     9377.49     9690.95    593.41 o 
 -13   7  14      854.19     1240.72    272.96 o 
 -11   7  14      457.22      519.96    341.78 o 
  -9   7  14     4686.02     3986.88    270.91 o 
  -7   7  14        1.11      180.86    145.30 o 
  -5   7  14     7165.59     6104.28    290.00 o 
  -3   7  14      431.97      414.73    172.79 o 
  -1   7  14     5987.18     5125.26    270.42 o 
   1   7  14     5923.09     6944.08    326.17 o 
   3   7  14     5103.92     5766.67    546.06 o 
   5   7  14     3640.38     4093.30    446.04 o 
   7   7  14       10.65      512.38    339.84 o 
   9   7  14     6286.23     6253.05    462.85 o 
  11   7  14        3.25     -327.55    352.14 o 
 -24   8  14       67.93      287.22    324.92 o 
 -22   8  14       61.76      259.13    350.71 o 
 -20   8  14       27.74      276.84    333.16 o 
 -18   8  14       93.03     -181.09    320.75 o 
 -16   8  14       30.24      110.53    373.92 o 
 -14   8  14       63.50      194.62    270.77 o 
 -12   8  14      549.76      420.52    264.61 o 
 -10   8  14      160.72      336.17    177.69 o 
  -8   8  14        3.89      172.20    146.05 o 
  -6   8  14      595.76      517.55    190.57 o 
  -4   8  14      573.12      559.83    202.00 o 
  -2   8  14       85.54      166.02    174.76 o 
   0   8  14      147.95       43.16    177.67 o 
   2   8  14       12.39      -87.38    193.04 o 
   4   8  14        8.48      759.24    253.47 o 
   6   8  14       97.45      191.13    334.46 o 
   8   8  14      524.88      255.16    321.13 o 
  10   8  14      245.79      496.65    378.41 o 
 -21   9  14      446.42      389.20    312.05 o 
 -19   9  14      857.95      731.41    358.29 o 
 -17   9  14     1647.41      560.69    459.42 o 
 -15   9  14     3397.64     3106.83    858.29 o 
 -13   9  14      645.02      529.15    302.99 o 
 -11   9  14      322.56      828.39    306.90 o 
  -9   9  14     2627.74     2531.57    482.90 o 
  -7   9  14      171.58       31.91    188.62 o 
  -5   9  14     6780.80     6561.62    295.01 o 
  -3   9  14      194.31      187.43    202.17 o 
  -1   9  14     1340.63     1163.27    252.63 o 
   1   9  14     5528.73     5883.74    463.78 o 
   3   9  14     3796.41     2746.60    370.14 o 
   5   9  14     1021.68      769.91    377.15 o 
   7   9  14        1.15       95.20    262.55 o 
   9   9  14     3387.61     2280.52    582.26 o 
 -18  10  14      569.25      341.30    496.72 o 
 -16  10  14       38.85      625.54    302.34 o 
 -14  10  14     2071.30     3021.82    815.22 o 
 -12  10  14      810.87      631.68    277.62 o 
 -10  10  14        1.26     -124.90    179.37 o 
  -8  10  14      625.67      543.79    210.62 o 
  -6  10  14     1212.47     1204.02    235.73 o 
  -4  10  14       92.03      246.10    179.12 o 
  -2  10  14        5.52     -236.81    236.81 o 
   0  10  14      723.52      544.36    270.26 o 
   2  10  14       31.31      509.73    300.56 o 
   4  10  14     1061.13      869.53    372.38 o 
   6  10  14       19.72      -12.30    234.80 o 
 -15  11  14      122.54      -33.19    355.50 o 
 -13  11  14     1358.66     1729.74    576.44 o 
 -11  11  14      428.53       -6.57    205.30 o 
  -9  11  14     1658.28     1389.42    316.80 o 
  -7  11  14       67.49      220.74    174.84 o 
  -5  11  14     1836.92     1004.76    280.87 o 
  -3  11  14       46.61       27.59    191.66 o 
  -1  11  14      445.90      602.93    221.18 o 
   1  11  14      950.05     1032.88    315.59 o 
 -27   1  15     1307.91      670.96    601.61 o 
 -25   1  15      316.87     -368.74    536.33 o 
 -23   1  15      980.97      692.41    528.60 o 
 -21   1  15     3863.39     2834.76    543.68 o 
 -19   1  15     8294.70     8289.89    838.65 o 
 -17   1  15      353.00      516.68    310.89 o 
 -15   1  15       16.76       18.23    261.62 o 
 -13   1  15     9333.48     9426.10    587.54 o 
 -11   1  15     2565.73     2757.47    425.01 o 
  -9   1  15     7252.03     6355.43    461.90 o 
  -7   1  15      334.71      287.93    301.81 o 
  -5   1  15     5630.52     6257.87    448.93 o 
  -3   1  15     3519.60     3710.24    299.36 o 
  -1   1  15     8967.60     8304.07    786.72 o 
   1   1  15     1116.26      457.47    474.36 o 
   3   1  15      208.23      -40.72    515.08 o 
   5   1  15    13257.85    13641.80    862.25 o 
   7   1  15      266.22     -146.26    479.62 o 
   9   1  15     7479.90     9043.94   1299.34 o 
  11   1  15     2079.61     4638.54   1552.69 o 
  13   1  15     2875.42     1920.16    472.88 o 
 -26   2  15      232.13     -296.36    571.06 o 
 -24   2  15       35.10     -141.86    490.58 o 
 -22   2  15     1305.31     1232.17    462.91 o 
 -20   2  15      448.12     1275.90    668.11 o 
 -18   2  15      675.08      772.91    465.63 o 
 -16   2  15      404.09      477.12    286.25 o 
 -14   2  15      159.85     -216.03    275.63 o 
 -12   2  15     4610.53     5379.67    410.58 o 
 -10   2  15     5857.09     6210.07   1347.03 o 
  -8   2  15       38.65     -151.58    266.45 o 
  -6   2  15       50.54      386.42    293.07 o 
  -4   2  15      877.45      969.52    310.29 o 
  -2   2  15        5.30      102.75    154.33 o 
   0   2  15      568.29      316.48    244.05 o 
   2   2  15        0.22      213.44    739.02 o 
   4   2  15       56.57      -46.59    599.06 o 
   6   2  15     3751.89     4201.12   1108.53 o 
   8   2  15     2202.96     2345.01    538.27 o 
  10   2  15       76.04      564.19    455.12 o 
  12   2  15      275.66      241.29    409.81 o 
 -27   3  15     1538.59     2198.55   1610.55 o 
 -25   3  15        1.15      148.15    407.60 o 
 -23   3  15     4238.12     4224.09    940.57 o 
 -21   3  15       21.12      137.60    355.04 o 
 -19   3  15     2545.71     2096.73    465.60 o 
 -17   3  15      448.09      606.21    381.48 o 
 -15   3  15     2094.77     2230.29    346.99 o 
 -13   3  15     2403.04     2653.90    503.71 o 
 -11   3  15      558.17      885.63    339.35 o 
  -9   3  15     5712.43     6301.18    453.19 o 
  -7   3  15       39.21      146.13    246.04 o 
  -5   3  15     5914.89     5018.09    505.92 o 
  -3   3  15     1317.66      873.52    236.15 o 
  -1   3  15     3688.81     3558.33    250.19 o 
   1   3  15     3678.89     4184.31    265.91 o 
   3   3  15      870.64      782.73    274.65 o 
   5   3  15     5394.44     5225.98    626.00 o 
   7   3  15      137.73      508.72    860.33 o 
   9   3  15     4440.63     4844.20    820.91 o 
  11   3  15        6.47     -419.63    419.63 o 
  13   3  15     1712.58     1574.55    455.44 o 
 -26   4  15       59.47     -218.11    425.20 o 
 -24   4  15       43.48      383.31    512.26 o 
 -22   4  15     1907.33     1188.38    446.70 o 
 -20   4  15     1105.28     1141.74    414.00 o 
 -18   4  15      827.21     1458.36    372.78 o 
 -16   4  15      441.03      717.52    561.99 o 
 -14   4  15      358.53      252.36    330.78 o 
 -12   4  15     2951.36     3580.24    393.80 o 
 -10   4  15     8454.24     7923.83    556.63 o 
  -8   4  15       32.57      136.75    266.46 o 
  -6   4  15      135.96      107.20    252.13 o 
  -4   4  15     3747.78     3463.60    308.18 o 
  -2   4  15     1103.02      748.48    211.08 o 
   0   4  15     3566.91     3807.90    343.09 o 
   2   4  15      363.68      371.26    194.28 o 
   4   4  15     1693.04     1809.80    398.66 o 
   6   4  15     5646.90     4366.93   1507.01 o 
   8   4  15     4167.69     4187.64    719.73 o 
  10   4  15       14.52     -380.04    433.94 o 
  12   4  15       77.11      -22.17    399.58 o 
 -25   5  15        0.67     -223.40    411.62 o 
 -23   5  15     2217.48     2587.58    440.95 o 
 -21   5  15      489.40      481.39    572.92 o 
 -19   5  15        2.21      113.60    345.19 o 
 -17   5  15     2438.15     1599.46    418.53 o 
 -15   5  15     6100.41     5287.71    462.79 o 
 -13   5  15        8.21      349.74    305.01 o 
 -11   5  15       55.96        7.41    237.26 o 
  -9   5  15     2661.08     2621.12    367.18 o 
  -7   5  15      813.90      827.19    338.67 o 
  -5   5  15     3257.24     3724.95    454.11 o 
  -3   5  15      259.35       20.60    305.46 o 
  -1   5  15       73.17       83.63    145.04 o 
   1   5  15     3207.76     4777.57    338.56 o 
   3   5  15     1997.60     1511.41    277.08 o 
   5   5  15      103.04      462.86    266.71 o 
   7   5  15        0.98      201.11    427.66 o 
   9   5  15     1781.96     1861.96    427.11 o 
  11   5  15        4.19     -317.52    444.34 o 
 -24   6  15      719.76     -194.86    370.03 o 
 -22   6  15     1230.51     1479.91    395.31 o 
 -20   6  15      512.65      433.55    378.77 o 
 -18   6  15     1533.75     1801.40    425.78 o 
 -16   6  15       17.68      174.88    414.00 o 
 -14   6  15     4035.33     4350.36    418.47 o 
 -12   6  15      478.39      421.69    278.87 o 
 -10   6  15     2686.01     2858.26    972.95 o 
  -8   6  15     1506.52     1999.08    424.26 o 
  -6   6  15      745.82     1413.70    313.54 o 
  -4   6  15     3412.24     2983.83    561.29 o 
  -2   6  15      476.92      457.55    277.75 o 
   0   6  15     4714.77     4781.38    678.55 o 
   2   6  15      311.73      397.70    200.77 o 
   4   6  15     4664.89     5024.01    936.85 o 
   6   6  15     1142.64     1214.64    544.37 o 
   8   6  15     1905.81     1130.21    497.16 o 
  10   6  15      965.85     1214.88    335.29 o 
 -23   7  15      173.30      688.18    475.40 o 
 -21   7  15       69.17      349.87    555.16 o 
 -19   7  15       90.07     -127.67    343.09 o 
 -17   7  15     1927.23     1628.87    419.52 o 
 -15   7  15      996.89     1005.23    377.11 o 
 -13   7  15        1.27      101.21    293.36 o 
 -11   7  15       33.50      298.54    269.90 o 
  -9   7  15      195.04      512.67    286.31 o 
  -7   7  15       25.57     -258.02    258.02 o 
  -5   7  15      569.84      859.84    217.11 o 
  -3   7  15       64.77      166.32    272.20 o 
  -1   7  15       45.04       38.27    174.05 o 
   1   7  15     1267.95     1172.26    253.15 o 
   3   7  15     1077.44     1026.48    295.64 o 
   5   7  15       97.68     -155.77    275.57 o 
   7   7  15      111.09     -122.77    234.95 o 
 -20   8  15       24.46     -202.11    438.24 o 
 -18   8  15     3965.04     4427.24   1653.17 o 
 -16   8  15      101.46      -58.53    386.47 o 
 -14   8  15     6211.88     6366.02    596.28 o 
 -12   8  15       55.64      187.59    328.63 o 
 -10   8  15       86.53       86.30    293.69 o 
  -8   8  15     4216.18     4686.51   1157.86 o 
  -6   8  15     2595.95     1988.80    341.27 o 
  -4   8  15     2351.56     2644.91    463.45 o 
  -2   8  15      137.33      138.78    281.87 o 
   0   8  15     5417.57     6224.56    638.07 o 
   2   8  15      137.47      -36.06    263.93 o 
   4   8  15     4481.73     5531.20    665.95 o 
   6   8  15      148.11      386.68    278.31 o 
 -17   9  15       68.70     -169.90    395.02 o 
 -15   9  15      317.41      728.15    286.41 o 
 -13   9  15      260.34     -362.02    362.02 o 
 -11   9  15       49.63       85.59    317.27 o 
  -9   9  15      142.57     -144.16    232.02 o 
  -7   9  15       10.63      352.69    243.48 o 
  -5   9  15      117.85      -73.88    215.56 o 
  -3   9  15       63.68      403.78    203.18 o 
  -1   9  15      200.77      289.07    382.50 o 
   1   9  15       52.74     -243.90    245.80 o 
   3   9  15       12.48     -282.74    282.74 o 
 -14  10  15     3116.05     3549.50    610.53 o 
 -12  10  15        5.66       67.69    271.52 o 
 -10  10  15      148.45      247.65    264.47 o 
  -8  10  15     2726.53     1399.23    606.04 o 
  -6  10  15     1708.14     1075.13    312.78 o 
  -4  10  15     1263.21     1224.96    445.53 o 
  -2  10  15        6.66      516.15    419.67 o 
   0  10  15     1987.68     1575.09    511.34 o 
 -24   0  16      880.80     1862.49    765.15 o 
 -22   0  16     3569.25     4098.22    873.39 o 
 -20   0  16      321.44     1005.29    602.47 o 
 -18   0  16     4364.38     4086.75    634.51 o 
 -16   0  16       65.86       24.24    656.91 o 
 -14   0  16     1043.38      566.73    923.78 o 
 -12   0  16     7696.38     8244.91    700.83 o 
 -10   0  16    11121.45    11745.03   1511.64 o 
  -8   0  16      356.05      376.73    473.85 o 
  -6   0  16      668.92       83.41    363.96 o 
  -4   0  16    12298.37    11828.63    807.99 o 
  -2   0  16      157.52     -511.34    511.34 o 
   0   0  16     6782.59     5217.95    906.98 o 
   2   0  16      171.56      156.76    563.60 o 
   4   0  16     1695.32     1489.24    727.83 o 
   6   0  16     6925.50     5057.46   1619.88 o 
   8   0  16     6245.06     6106.27   1071.21 o 
  10   0  16     1522.05     1216.78    761.42 o 
 -25   1  16      158.68      -53.74    920.05 o 
 -23   1  16       32.48      129.27    722.23 o 
 -21   1  16      241.14      799.18    526.19 o 
 -19   1  16     1264.66     1395.74    395.34 o 
 -17   1  16      752.00      658.26    314.52 o 
 -15   1  16      219.40     -277.05    312.75 o 
 -13   1  16      894.36      641.59    371.37 o 
 -11   1  16        2.92       85.73    281.70 o 
  -9   1  16      549.89      551.62    315.92 o 
  -7   1  16      139.55     1242.06    776.07 o 
  -5   1  16        0.03      304.31    297.44 o 
  -3   1  16     1074.07     1402.34    374.72 o 
  -1   1  16      520.99      401.66    332.22 o 
   1   1  16       77.11       16.16    460.58 o 
   3   1  16      409.05      214.71    500.63 o 
   5   1  16      887.37     1496.80    517.76 o 
   7   1  16        6.75      283.97    466.55 o 
   9   1  16      147.91      462.70    835.39 o 
 -24   2  16      429.66      396.74    766.42 o 
 -22   2  16     2824.48     3601.01    496.97 o 
 -20   2  16      247.25      425.91    434.69 o 
 -18   2  16     3343.87     3340.08    505.15 o 
 -16   2  16       20.53     -192.36    307.78 o 
 -14   2  16     1594.74     1441.78    335.60 o 
 -12   2  16     2661.42     2534.61    621.15 o 
 -10   2  16     5843.40     6500.14    562.77 o 
  -8   2  16     1610.39     1488.39    331.15 o 
  -6   2  16      937.85     1020.93    341.62 o 
  -4   2  16     6572.84     6612.17    666.95 o 
  -2   2  16        2.45     -220.47    313.72 o 
   0   2  16     5366.35     3699.93   1168.05 o 
   2   2  16      965.80      720.61    447.53 o 
   4   2  16     2016.12     2624.18    698.17 o 
   6   2  16     4069.70     3701.23    784.11 o 
   8   2  16     2982.44     2403.55    709.94 o 
 -23   3  16       87.27      115.73    530.48 o 
 -21   3  16     1158.44      673.95    497.06 o 
 -19   3  16     3648.93     3222.30    471.78 o 
 -17   3  16      338.04      678.12    344.08 o 
 -15   3  16      101.38     -186.22    303.08 o 
 -13   3  16     3630.76     3462.68    834.49 o 
 -11   3  16      275.13      865.08    352.03 o 
  -9   3  16     2287.82     2829.00    449.90 o 
  -7   3  16        0.20      -38.56    295.02 o 
  -5   3  16      592.75      835.92    329.37 o 
  -3   3  16     3791.99     4568.68    543.72 o 
  -1   3  16     3961.40     5097.86    632.11 o 
   1   3  16      255.53     -408.94    408.94 o 
   3   3  16     1203.42      839.99    347.34 o 
   5   3  16     4976.06     3640.04   1369.98 o 
   7   3  16        0.66     -486.13    486.13 o 
   9   3  16      694.97        6.72   1220.51 o 
 -22   4  16      708.58      297.86    592.67 o 
 -20   4  16       50.29      303.17    339.79 o 
 -18   4  16      863.75     1267.76    369.65 o 
 -16   4  16       50.80      207.49    335.98 o 
 -14   4  16     3002.07     3662.35    425.73 o 
 -12   4  16        2.81     -303.89    303.89 o 
 -10   4  16      287.39      192.58    330.67 o 
  -8   4  16     4291.97     4300.17    399.43 o 
  -6   4  16     2834.85     3523.14    412.67 o 
  -4   4  16      853.32     1135.38    495.09 o 
  -2   4  16       15.07      322.52    309.30 o 
   0   4  16     1515.09     1121.20    501.99 o 
   2   4  16      913.53      740.27    310.90 o 
   4   4  16     2069.53     1412.26    525.36 o 
   6   4  16      380.45      116.84    417.61 o 
   8   4  16       42.33     -476.68    476.68 o 
 -21   5  16      564.37      310.46    397.90 o 
 -19   5  16     1327.57      610.77    471.52 o 
 -17   5  16      536.59      387.43    292.39 o 
 -15   5  16      540.93      266.58    540.89 o 
 -13   5  16     3586.06     3842.08    483.78 o 
 -11   5  16      107.39      217.09    291.43 o 
  -9   5  16     3349.39     3573.10    823.18 o 
  -7   5  16        9.90     -164.71    260.33 o 
  -5   5  16     1554.36     1449.27    459.00 o 
  -3   5  16     1032.67     1727.52    435.06 o 
  -1   5  16     2684.30     2867.63    482.10 o 
   1   5  16     2044.95     1338.58    636.97 o 
   3   5  16        8.85      109.35    305.78 o 
   5   5  16     4392.63     4917.70   1017.06 o 
   7   5  16       60.56      -68.18    381.71 o 
 -20   6  16       21.51      115.84    378.88 o 
 -18   6  16      170.12     -197.47    322.14 o 
 -16   6  16      173.48     -338.32    338.32 o 
 -14   6  16     1469.57     1736.53    553.55 o 
 -12   6  16      298.07      334.59    398.12 o 
 -10   6  16      314.24      186.55    312.88 o 
  -8   6  16     1734.07     1749.26    355.30 o 
  -6   6  16      301.75      174.42    310.92 o 
  -4   6  16      234.10     -117.47    411.80 o 
  -2   6  16        8.67       48.17    277.36 o 
   0   6  16      402.39      431.20    352.90 o 
   2   6  16      161.72      294.63    370.34 o 
   4   6  16     1341.48     1698.02    392.28 o 
 -17   7  16     1425.19     1981.52    358.49 o 
 -15   7  16     1023.68     1253.75    460.56 o 
 -13   7  16     1520.71     1954.54    340.80 o 
 -11   7  16       28.42      -37.23    332.94 o 
  -9   7  16     2695.17     1708.64    610.38 o 
  -7   7  16      267.71      463.44    309.74 o 
  -5   7  16     2679.12     2250.64    421.11 o 
  -3   7  16      158.89     -188.99    514.33 o 
  -1   7  16      473.67      253.99    420.56 o 
   1   7  16     3024.32     1826.13    637.59 o 
   3   7  16      808.11      346.05    374.43 o 
 -16   8  16       18.39     -507.61   1030.15 o 
 -14   8  16      158.11      904.28    346.65 o 
 -12   8  16      210.62      338.35    330.12 o 
 -10   8  16      465.26        4.38    269.15 o 
  -8   8  16       93.19      146.65    274.53 o 
  -6   8  16       46.72      350.47    284.67 o 
  -4   8  16        5.32      357.42    427.37 o 
  -2   8  16       26.19     -394.39    394.39 o 
   0   8  16       37.31       42.37    380.65 o 
  -7   9  16      672.70       25.57    650.25 o 
 -21   1  17     1814.30      795.26    511.18 o 
 -19   1  17     2478.56     2496.72    518.64 o 
 -17   1  17     1410.52     1094.46    391.34 o 
 -15   1  17        4.64     -247.31    368.61 o 
 -13   1  17     7119.85     5994.82    600.91 o 
 -11   1  17       55.35      609.29    324.12 o 
  -9   1  17     5714.35     5986.30    820.87 o 
  -7   1  17      446.93      656.48    351.70 o 
  -5   1  17      986.30      772.96    404.01 o 
  -3   1  17     7241.30     7612.92    625.55 o 
  -1   1  17     1959.38     2254.15    504.40 o 
   1   1  17     1134.78     1748.14    539.33 o 
   3   1  17      384.24       24.01    724.09 o 
   5   1  17     6732.06     8180.24    978.45 o 
 -20   2  17        0.78      -69.64    294.80 o 
 -18   2  17     1188.50     1061.84    481.76 o 
 -16   2  17      281.62      201.83    328.72 o 
 -14   2  17       14.87      545.54    503.18 o 
 -12   2  17     1384.31     1335.36    444.22 o 
 -10   2  17     1880.83     1465.97    389.20 o 
  -8   2  17       42.98      128.94    446.66 o 
  -6   2  17      233.26      490.04    382.85 o 
  -4   2  17     2195.94     2096.13    413.64 o 
  -2   2  17        5.25       77.16    357.31 o 
   0   2  17      338.00      -18.72    356.22 o 
   2   2  17      133.40      393.06    585.99 o 
   4   2  17       55.38      442.97    485.22 o 
 -19   3  17     1157.91     1011.69    430.65 o 
 -17   3  17      562.76      -52.29    281.49 o 
 -15   3  17       31.59      395.30    370.99 o 
 -13   3  17     1330.90     1072.16    369.97 o 
 -11   3  17      119.93      592.06    449.52 o 
  -9   3  17     2024.16     3032.75    692.85 o 
  -7   3  17      490.52      493.05    309.94 o 
  -5   3  17     1940.75     1731.28    513.40 o 
  -3   3  17     2152.70     1489.42    519.88 o 
  -1   3  17     1058.86     1090.79    459.77 o 
   1   3  17     2524.51     3576.77    951.26 o 
   3   3  17        2.86      436.37    411.44 o 
 -18   4  17     1061.19     1345.06    402.80 o 
 -16   4  17        4.45      557.66    450.81 o 
 -14   4  17       14.93      244.03    323.59 o 
 -12   4  17     4350.48     4251.53    675.03 o 
 -10   4  17     3051.79     3940.50    765.54 o 
  -8   4  17       65.11      413.42    331.99 o 
  -6   4  17       99.74       43.02    278.10 o 
  -4   4  17     2917.43     2338.91    418.06 o 
  -2   4  17       73.97      517.40    475.38 o 
   0   4  17     2146.25     1471.91    771.22 o 
   2   4  17      418.64      639.13    377.52 o 
 -17   5  17      867.02      652.69    401.99 o 
 -15   5  17      495.86      556.70    350.99 o 
 -13   5  17       47.33      616.75    467.62 o 
 -11   5  17      167.88      374.18    332.04 o 
  -9   5  17      325.15     -205.09    316.22 o 
  -7   5  17      436.45      750.63    374.08 o 
  -5   5  17     1474.13     1572.35    444.23 o 
  -3   5  17      208.34      429.72    389.23 o 
  -1   5  17      200.80       39.75    355.99 o 
   1   5  17     2574.46     2488.44    488.00 o 
 -14   6  17      887.65      684.74    402.04 o 
 -12   6  17     2300.43     2706.38    386.64 o 
 -10   6  17      566.18      432.98    376.83 o 
  -8   6  17     1667.83     1672.63    428.84 o 
  -6   6  17       68.52      204.43    364.97 o 
  -4   6  17      715.09      779.66    388.86 o 
  -2   6  17      254.84      183.70    332.35 o 
 -14   0  18        5.90     -558.31    842.71 o 
 -12   0  18     8376.66     8651.38    836.83 o 
 -10   0  18     4003.71     4529.73   1448.19 o 
  -8   0  18      987.81     1039.45    746.49 o 
  -6   0  18      675.13      181.29    444.42 o 
  -4   0  18     3888.23     3509.62   1076.97 o 
  -2   0  18      498.00     2985.95    836.07 o 
 -15   1  18       88.31      597.36    593.01 o 
 -13   1  18       76.05      417.09    406.56 o 
 -11   1  18       71.13      345.23    403.69 o 
  -9   1  18      222.91       85.66    305.03 o 
  -7   1  18        0.06      132.81    331.46 o 
  -5   1  18       85.19        5.13    370.08 o 
  -3   1  18      773.14      585.42    383.36 o 
 -14   2  18      248.10     -105.09    765.15 o 
 -12   2  18     2909.33     2005.49    574.10 o 
 -10   2  18     1310.47     1025.99    408.62 o 
  -8   2  18     1143.84     1653.81    525.36 o 
  -6   2  18       51.22      -68.43    322.11 o 
  -4   2  18     2597.98     2516.12    464.83 o 
 -11   3  18      113.06      348.89    414.28 o 
  -9   3  18     1198.05      731.15    478.52 o 
  -7   3  18        8.08       48.52    365.80 o 
  -5   3  18       10.21     -239.28    519.54 o 
                                                 
